# Supplementary material for: Contrasting microbial community responses to salinization and straw amendment in a semiarid bare soil and its wheat rhizosphere
Source: Sci Rep. 2019 Jul 5;9:9795. doi: 10.1038/s41598-019-46070-6 (PMC6611862; doi:10.1038/s41598-019-46070-6)
Supplement: Supplementary file 2 — Supplementary file 1 [file 41598_2019_46070_MOESM2_ESM.xlsx]

## Sheet: Ttitle page
Supplementary information for
Contrasting microbial community responses to salinization and straw amendment in a semiarid bare soil and its wheat rhizosphere
Márton Szoboszlay, Astrid Näther, Bei Liu1, Angel Carrillo, Thelma Castellanos, Kornelia Smalla, Zhongjun Jia, Christoph C. Tebbe

## Sheet: Bare LS vs C
SVs differentially abundant in the low salinity bare soil samples without straw addition and in the control bare soil samples without straw addition. Results from ALDEx2.
p-values are from Welch's t-tests with Benjamini-Hochberg correction.
									Relative abundance (%) average ± SD
	More abundant in	SV#	Domain	Phylum	Class	Order	Family	Genus	Low salinity no straw	Control no straw	corrected p
	Control	545	Bacteria	Proteobacteria	Deltaproteobacteria	Myxococcales	Polyangiaceae	Sorangium	0 ± 0	0.256 ± 0.062	0.10001
	Control	1033	Bacteria	Proteobacteria	Deltaproteobacteria	Myxococcales	Polyangiaceae	Sorangium	0.01 ± 0.002	0.101 ± 0.03	0.0380261
	Low salinity	539	Bacteria	Gemmatimonadetes	Longimicrobia	Longimicrobiales	Longimicrobiaceae	NA	0.16 ± 0.017	0.03 ± 0.014	0.0904143
	Low salinity	733	Bacteria	Gemmatimonadetes	Longimicrobia	Longimicrobiales	Longimicrobiaceae	NA	0.102 ± 0.015	0.022 ± 0.009	0.0855951
	Low salinity	119	Bacteria	Proteobacteria	Alphaproteobacteria	Sphingomonadales	Sphingomonadaceae	Sphingomonas	0.676 ± 0.087	0.265 ± 0.078	0.0747585
	Low salinity	523	Bacteria	Proteobacteria	Alphaproteobacteria	Sphingomonadales	Sphingomonadaceae	Sphingomonas	0.121 ± 0.023	0.041 ± 0.009	0.0719058

## Sheet: Bare HS vs C
SVs differentially abundant in the high salinity bare soil samples without straw addition and in the control bare soil samples without straw addition. Results from ALDEx2.
p-values are from Welch's t-tests with Benjamini-Hochberg correction.
									Relative abundance (%) average ± SD
	More abundant in	SV#	Domain	Phylum	Class	Order	Family	Genus	High salinity no straw	Control no straw	corrected p
	Control	1186	Bacteria	Actinobacteria	Acidimicrobiia	Acidimicrobiales	NA	NA	0 ± 0	0.077 ± 0.031	0.0604028
	Control	160	Bacteria	Actinobacteria	Actinobacteria	Propionibacteriales	Nocardioidaceae	Nocardioides	0.019 ± 0.014	0.084 ± 0.023	0.0927127
	Control	438	Bacteria	Actinobacteria	Thermoleophilia	Gaiellales	Gaiellaceae	Gaiella	0.055 ± 0.015	0.132 ± 0.013	0.0470948
	Control	613	Bacteria	Actinobacteria	Thermoleophilia	Gaiellales	Gaiellaceae	Gaiella	0.04 ± 0.01	0.094 ± 0.007	0.0510286
	Control	198	Bacteria	Actinobacteria	Thermoleophilia	Gaiellales	NA	NA	0.193 ± 0.021	0.258 ± 0.005	0.0651722
	Control	300	Bacteria	Actinobacteria	Thermoleophilia	Gaiellales	NA	NA	0.11 ± 0.023	0.195 ± 0.036	0.0745804
	Control	364	Bacteria	Actinobacteria	Thermoleophilia	Gaiellales	NA	NA	0.082 ± 0.011	0.155 ± 0.023	0.0524319
	Control	883	Bacteria	Actinobacteria	Thermoleophilia	Gaiellales	NA	NA	0.026 ± 0.009	0.065 ± 0.026	0.0834958
	Control	429	Bacteria	Actinobacteria	Thermoleophilia	Solirubrobacterales	Elev-16S-1332	NA	0.073 ± 0.007	0.104 ± 0.005	0.0836161
	Control	266	Bacteria	Proteobacteria	Alphaproteobacteria	Caulobacterales	Caulobacteraceae	Brevundimonas	0 ± 0.001	0.108 ± 0.131	0.0788369
	Control	348	Bacteria	Proteobacteria	Alphaproteobacteria	Rhizobiales	Bradyrhizobiaceae	NA	0.016 ± 0.005	0.064 ± 0.029	0.055514
	Control	59	Bacteria	Proteobacteria	Alphaproteobacteria	Sphingomonadales	Sphingomonadaceae	Sphingomonas	0.008 ± 0.008	0.236 ± 0.051	0.0547082
	Control	62	Bacteria	Proteobacteria	Alphaproteobacteria	Sphingomonadales	Sphingomonadaceae	Sphingomonas	0.145 ± 0.038	0.451 ± 0.134	0.0261984
	Control	119	Bacteria	Proteobacteria	Alphaproteobacteria	Sphingomonadales	Sphingomonadaceae	Sphingomonas	0.112 ± 0.028	0.265 ± 0.078	0.0467025
	Control	197	Bacteria	Proteobacteria	Alphaproteobacteria	Sphingomonadales	Sphingomonadaceae	Sphingomonas	0.064 ± 0.014	0.143 ± 0.032	0.0379749
	Control	218	Bacteria	Proteobacteria	Alphaproteobacteria	Sphingomonadales	Sphingomonadaceae	Sphingomonas	0.024 ± 0.011	0.129 ± 0.023	0.0367403
	Control	344	Bacteria	Proteobacteria	Alphaproteobacteria	Sphingomonadales	Sphingomonadaceae	Sphingomonas	0.02 ± 0.006	0.088 ± 0.043	0.0546492
	Control	1065	Bacteria	Proteobacteria	Betaproteobacteria	Burkholderiales	Comamonadaceae	NA	0 ± 0.001	0.089 ± 0.116	0.0730504
	Control	1221	Bacteria	Proteobacteria	Betaproteobacteria	Burkholderiales	Comamonadaceae	Pelomonas	0 ± 0	0.073 ± 0.034	0.0611926
	Control	26	Bacteria	Proteobacteria	Betaproteobacteria	Burkholderiales	Comamonadaceae	Ramlibacter	0.008 ± 0.009	3.744 ± 4.141	0.0184773
	Control	382	Bacteria	Proteobacteria	Betaproteobacteria	Burkholderiales	Comamonadaceae	Ramlibacter	0.007 ± 0.004	0.087 ± 0.042	0.0422265
	Control	129	Bacteria	Proteobacteria	Deltaproteobacteria	Myxococcales	Archangiaceae	Archangium	0.237 ± 0.028	0.44 ± 0.084	0.0284958
	Control	194	Bacteria	Proteobacteria	Deltaproteobacteria	Myxococcales	Haliangiaceae	Haliangium	0 ± 0	0.044 ± 0.014	0.0749096
	Control	1210	Bacteria	Proteobacteria	Deltaproteobacteria	Myxococcales	mle1-27	NA	0 ± 0	0.103 ± 0.054	0.0550171
	Control	312	Bacteria	Proteobacteria	Deltaproteobacteria	Myxococcales	NA	NA	0.024 ± 0.01	0.079 ± 0.034	0.0910018
	Control	545	Bacteria	Proteobacteria	Deltaproteobacteria	Myxococcales	Polyangiaceae	Sorangium	0 ± 0	0.256 ± 0.062	0.0519319
	Control	1033	Bacteria	Proteobacteria	Deltaproteobacteria	Myxococcales	Polyangiaceae	Sorangium	0 ± 0.001	0.101 ± 0.03	0.0683701
	Control	1153	Bacteria	Proteobacteria	Deltaproteobacteria	Myxococcales	Sandaracinaceae	NA	0.001 ± 0.002	0.064 ± 0.043	0.0869454
	High salinity	437	Bacteria	Acidobacteria	Acidobacteria	Acidobacteriales	Acidobacteriaceae_(Subgroup_1)	Candidatus_Koribacter	0.133 ± 0.019	0.057 ± 0.015	0.0651568
	High salinity	1035	Bacteria	Actinobacteria	Actinobacteria	Frankiales	NA	NA	0.075 ± 0.037	0.001 ± 0.002	0.0995403
	High salinity	330	Bacteria	Actinobacteria	Actinobacteria	Propionibacteriales	Nocardioidaceae	Marmoricola	0.222 ± 0.059	0.001 ± 0.002	0.0742598
	High salinity	732	Bacteria	Actinobacteria	Actinobacteria	Propionibacteriales	Nocardioidaceae	Marmoricola	0.114 ± 0.038	0.005 ± 0.003	0.0445028
	High salinity	960	Bacteria	Actinobacteria	Actinobacteria	Propionibacteriales	Nocardioidaceae	NA	0.073 ± 0.027	0.016 ± 0.006	0.0684949
	High salinity	350	Bacteria	Actinobacteria	Actinobacteria	Propionibacteriales	Nocardioidaceae	Nocardioides	0.108 ± 0.045	0.013 ± 0.01	0.0823856
	High salinity	589	Bacteria	Actinobacteria	Actinobacteria	Propionibacteriales	Nocardioidaceae	Nocardioides	0.237 ± 0.365	0 ± 0	0.0622805
	High salinity	1022	Bacteria	Actinobacteria	Actinobacteria	Propionibacteriales	Nocardioidaceae	Nocardioides	0.085 ± 0.025	0.001 ± 0.002	0.0880269
	High salinity	440	Bacteria	Firmicutes	Bacilli	Bacillales	Bacillaceae	Thalassobacillus	0.257 ± 0.089	0 ± 0	0.0520438
	High salinity	265	Bacteria	Proteobacteria	Alphaproteobacteria	Sphingomonadales	Ellin6055	NA	0.077 ± 0.034	0.011 ± 0.006	0.0643902
	High salinity	9	Bacteria	Proteobacteria	Alphaproteobacteria	Sphingomonadales	Erythrobacteraceae	Altererythrobacter	0.055 ± 0.048	0.001 ± 0.001	0.0902908
	High salinity	151	Bacteria	Proteobacteria	Gammaproteobacteria	Thiotrichales	Thiotrichaceae	Methylohalomonas	0.692 ± 0.639	0 ± 0.001	0.0670114
	High salinity	1000	Bacteria	Proteobacteria	Gammaproteobacteria	Thiotrichales	Thiotrichaceae	Methylohalomonas	0.063 ± 0.069	0 ± 0	0.0800346
	High salinity	107	Bacteria	Proteobacteria	Gammaproteobacteria	Xanthomonadales	NA	NA	0.605 ± 0.393	0 ± 0	0.036847
	High salinity	61	Bacteria	Proteobacteria	Gammaproteobacteria	Xanthomonadales	Xanthomonadaceae	Lysobacter	2.069 ± 0.861	0.001 ± 0.002	0.0492352
	High salinity	430	Bacteria	Proteobacteria	Gammaproteobacteria	Xanthomonadales	Xanthomonadaceae	Lysobacter	0.071 ± 0.063	0.001 ± 0.002	0.0981317

## Sheet: Bare LS+C vs C+C
SVs differentially abundant in the low salinity bare soil samples with straw addition and in the control bare soil samples with straw addition. Results from ALDEx2.
p-values are from Welch's t-tests with Benjamini-Hochberg correction.
									Relative abundance (%) average ± SD
	More abundant in	SV#	Domain	Phylum	Class	Order	Family	Genus	Low salinity with straw	Control with straw	corrected p
	Control	315	Bacteria	Proteobacteria	Alphaproteobacteria	Rhizobiales	Methylobacteriaceae	Microvirga	0.104 ± 0.012	0.148 ± 0.011	0.088841
	Control	313	Bacteria	Proteobacteria	Alphaproteobacteria	Rhizobiales	Xanthobacteraceae	Variibacter	0.044 ± 0.009	0.101 ± 0.009	0.0810754
	Control	314	Bacteria	Proteobacteria	Alphaproteobacteria	Sphingomonadales	Sphingomonadaceae	Sphingomonas	0.027 ± 0.012	0.224 ± 0.125	0.0526531
	Control	420	Bacteria	Proteobacteria	Alphaproteobacteria	Sphingomonadales	Sphingomonadaceae	Sphingomonas	0.034 ± 0.007	0.093 ± 0.039	0.0848551
	Control	194	Bacteria	Proteobacteria	Deltaproteobacteria	Myxococcales	Haliangiaceae	Haliangium	0 ± 0.001	0.277 ± 0.131	0.0788549
	Low salinity	9	Bacteria	Proteobacteria	Alphaproteobacteria	Sphingomonadales	Erythrobacteraceae	Altererythrobacter	0.667 ± 0.159	0.143 ± 0.02	0.032578
	Low salinity	80	Bacteria	Proteobacteria	Alphaproteobacteria	Sphingomonadales	JG34-KF-161	NA	0.297 ± 0.034	0.146 ± 0.02	0.0718202
	Low salinity	273	Bacteria	Proteobacteria	Deltaproteobacteria	Bdellovibrionales	Bacteriovoracaceae	Peredibacter	0.287 ± 0.173	0.01 ± 0.004	0.0610593
	Low salinity	191	Bacteria	Proteobacteria	Gammaproteobacteria	Xanthomonadales	Xanthomonadaceae	Lysobacter	0.296 ± 0.042	0.11 ± 0.012	0.0411058

## Sheet: Bare HS+C vs C+C
SVs differentially abundant in the high salinity bare soil samples with straw addition and in the control bare soil samples with straw addition. Results from ALDEx2.
p-values are from Welch's t-tests with Benjamini-Hochberg correction.
									Relative abundance (%) average ± SD
	More abundant in	SV#	Domain	Phylum	Class	Order	Family	Genus	High salinity with straw	Control with straw	corrected p
	Control	219	Bacteria	Acidobacteria	Blastocatellia	Blastocatellales	Blastocatellaceae_(Subgroup_4)	Stenotrophobacter	0.001 ± 0.001	0.058 ± 0.041	0.0283124
	Control	267	Bacteria	Acidobacteria	Subgroup_6	NA	NA	NA	0.005 ± 0.007	0.11 ± 0.022	0.0430924
	Control	476	Bacteria	Acidobacteria	Subgroup_6	Unknown_Order	Unknown_Family	Vicinamibacter	0 ± 0	0.079 ± 0.024	0.0218326
	Control	87	Bacteria	Actinobacteria	Actinobacteria	Corynebacteriales	Mycobacteriaceae	Mycobacterium	0.221 ± 0.047	0.328 ± 0.086	0.0403681
	Control	351	Bacteria	Actinobacteria	Actinobacteria	Frankiales	Geodermatophilaceae	Blastococcus	0.014 ± 0.007	0.072 ± 0.033	0.023099
	Control	173	Bacteria	Actinobacteria	Actinobacteria	Frankiales	Geodermatophilaceae	Geodermatophilus	0.035 ± 0.032	0.068 ± 0.019	0.0954084
	Control	164	Bacteria	Actinobacteria	Actinobacteria	Micrococcales	Microbacteriaceae	Microbacterium	0.022 ± 0.01	0.146 ± 0.037	0.00740643
	Control	175	Bacteria	Actinobacteria	Actinobacteria	Micrococcales	Microbacteriaceae	NA	0.027 ± 0.008	0.292 ± 0.05	0.00310237
	Control	207	Bacteria	Actinobacteria	Actinobacteria	Micrococcales	Micrococcaceae	NA	0.052 ± 0.014	0.069 ± 0.014	0.074814
	Control	230	Bacteria	Actinobacteria	Actinobacteria	Micrococcales	Microbacteriaceae	NA	0.046 ± 0.016	0.167 ± 0.057	0.00985266
	Control	393	Bacteria	Actinobacteria	Actinobacteria	Micrococcales	Microbacteriaceae	NA	0.053 ± 0.007	0.12 ± 0.035	0.0133452
	Control	676	Bacteria	Actinobacteria	Actinobacteria	Micrococcales	Microbacteriaceae	NA	0.012 ± 0.015	0.081 ± 0.04	0.0271583
	Control	282	Bacteria	Actinobacteria	Actinobacteria	Propionibacteriales	Nocardioidaceae	Nocardioides	0.044 ± 0.006	0.138 ± 0.046	0.00947334
	Control	450	Bacteria	Actinobacteria	Actinobacteria	Streptosporangiales	Streptosporangiaceae	Nonomuraea	0.013 ± 0.005	0.055 ± 0.022	0.0120556
	Control	163	Bacteria	Actinobacteria	Thermoleophilia	Solirubrobacterales	Solirubrobacteraceae	Solirubrobacter	0.042 ± 0.004	0.15 ± 0.08	0.022048
	Control	179	Bacteria	Actinobacteria	Thermoleophilia	Solirubrobacterales	Solirubrobacteraceae	Solirubrobacter	0.005 ± 0.002	0.063 ± 0.036	0.0102207
	Control	122	Bacteria	Bacteroidetes	Cytophagia	Cytophagales	Cytophagaceae	Ohtaekwangia	0 ± 0	0.032 ± 0.046	0.0471293
	Control	601	Bacteria	Bacteroidetes	Cytophagia	Cytophagales	Cytophagaceae	Ohtaekwangia	0.001 ± 0.001	0.064 ± 0.037	0.0300132
	Control	94	Bacteria	Bacteroidetes	Sphingobacteriia	Sphingobacteriales	Chitinophagaceae	Chitinophaga	0.008 ± 0.007	0.371 ± 0.1	0.0121342
	Control	210	Bacteria	Bacteroidetes	Sphingobacteriia	Sphingobacteriales	Chitinophagaceae	Chitinophaga	0.001 ± 0.002	0.185 ± 0.055	0.025652
	Control	237	Bacteria	Bacteroidetes	Sphingobacteriia	Sphingobacteriales	Chitinophagaceae	Chitinophaga	0.002 ± 0.003	0.11 ± 0.027	0.0272248
	Control	249	Bacteria	Bacteroidetes	Sphingobacteriia	Sphingobacteriales	Chitinophagaceae	Chitinophaga	0 ± 0.001	0.137 ± 0.024	0.022912
	Control	515	Bacteria	Bacteroidetes	Sphingobacteriia	Sphingobacteriales	Chitinophagaceae	Chitinophaga	0 ± 0	0.074 ± 0.031	0.0220446
	Control	323	Bacteria	Bacteroidetes	Sphingobacteriia	Sphingobacteriales	Chitinophagaceae	Flavisolibacter	0.008 ± 0.003	0.079 ± 0.053	0.0226159
	Control	48	Bacteria	Chloroflexi	Thermomicrobia	JG30-KF-CM45	NA	NA	0.221 ± 0.033	0.897 ± 0.212	0.00179324
	Control	44	Bacteria	Firmicutes	Bacilli	Bacillales	Bacillaceae	Anoxybacillus	0.307 ± 0.034	0.374 ± 0.086	0.0673951
	Control	56	Bacteria	Firmicutes	Bacilli	Bacillales	Bacillaceae	Bacillus	0.51 ± 0.037	0.645 ± 0.141	0.0930524
	Control	410	Bacteria	Firmicutes	Bacilli	Bacillales	Paenibacillaceae	Brevibacillus	0.05 ± 0.012	0.081 ± 0.012	0.0633429
	Control	6	Bacteria	Firmicutes	Bacilli	Bacillales	Bacillaceae	NA	1.534 ± 0.13	1.767 ± 0.248	0.0693009
	Control	12	Bacteria	Firmicutes	Bacilli	Bacillales	Bacillaceae	NA	0.609 ± 0.049	1.048 ± 0.184	0.0116476
	Control	17	Bacteria	Firmicutes	Bacilli	Bacillales	Bacillaceae	NA	0.961 ± 0.094	1.443 ± 0.274	0.0186346
	Control	81	Bacteria	Firmicutes	Bacilli	Bacillales	NA	NA	0.247 ± 0.014	0.365 ± 0.095	0.0383066
	Control	117	Bacteria	Firmicutes	Bacilli	Bacillales	Bacillaceae	NA	0.191 ± 0.02	0.23 ± 0.032	0.077751
	Control	349	Bacteria	Firmicutes	Bacilli	Bacillales	Bacillaceae	NA	0.058 ± 0.011	0.093 ± 0.016	0.054675
	Control	127	Bacteria	Firmicutes	Bacilli	Bacillales	Alicyclobacillaceae	Tumebacillus	0.107 ± 0.04	0.324 ± 0.065	0.0159067
	Control	263	Bacteria	Firmicutes	Bacilli	Bacillales	Alicyclobacillaceae	Tumebacillus	0.075 ± 0.026	0.123 ± 0.028	0.0426084
	Control	279	Bacteria	Firmicutes	Bacilli	Bacillales	Alicyclobacillaceae	Tumebacillus	0.067 ± 0.037	0.119 ± 0.03	0.0857679
	Control	289	Bacteria	Gemmatimonadetes	Gemmatimonadetes	Gemmatimonadales	Gemmatimonadaceae	Gemmatimonas	0 ± 0	0.116 ± 0.032	0.0192496
	Control	99	Bacteria	Gemmatimonadetes	Gemmatimonadetes	Gemmatimonadales	Gemmatimonadaceae	NA	0.028 ± 0.012	0.068 ± 0.029	0.0454039
	Control	136	Bacteria	Gemmatimonadetes	Gemmatimonadetes	Gemmatimonadales	Gemmatimonadaceae	NA	0.017 ± 0.007	0.077 ± 0.05	0.0446039
	Control	221	Bacteria	Gemmatimonadetes	Longimicrobia	Longimicrobiales	Longimicrobiaceae	NA	0.003 ± 0.003	0.095 ± 0.042	0.0318273
	Control	143	Bacteria	Proteobacteria	Alphaproteobacteria	Caulobacterales	Caulobacteraceae	Brevundimonas	0.047 ± 0.015	0.346 ± 0.215	0.0127121
	Control	202	Bacteria	Proteobacteria	Alphaproteobacteria	Caulobacterales	Caulobacteraceae	Phenylobacterium	0.011 ± 0.011	0.155 ± 0.058	0.00876914
	Control	622	Bacteria	Proteobacteria	Alphaproteobacteria	Caulobacterales	Caulobacteraceae	Phenylobacterium	0.011 ± 0.009	0.061 ± 0.026	0.0322151
	Control	172	Bacteria	Proteobacteria	Alphaproteobacteria	Rhizobiales	Rhizobiales_Incertae_Sedis	Agaricicola	0.126 ± 0.01	0.201 ± 0.028	0.0090675
	Control	243	Bacteria	Proteobacteria	Alphaproteobacteria	Rhizobiales	Aurantimonadaceae	Aureimonas	0.056 ± 0.015	0.151 ± 0.103	0.080249
	Control	255	Bacteria	Proteobacteria	Alphaproteobacteria	Rhizobiales	Bradyrhizobiaceae	Bradyrhizobium	0.003 ± 0.002	0.09 ± 0.039	0.027295
	Control	4	Bacteria	Proteobacteria	Alphaproteobacteria	Rhizobiales	Rhizobiaceae	Ensifer	0.609 ± 0.083	3.926 ± 0.723	0.000959626
	Control	45	Bacteria	Proteobacteria	Alphaproteobacteria	Rhizobiales	Rhizobiaceae	Ensifer	0.096 ± 0.008	1.184 ± 0.339	0.00150163
	Control	32	Bacteria	Proteobacteria	Alphaproteobacteria	Rhizobiales	Phyllobacteriaceae	Mesorhizobium	0.016 ± 0.007	0.418 ± 0.107	0.00374621
	Control	65	Bacteria	Proteobacteria	Alphaproteobacteria	Rhizobiales	Phyllobacteriaceae	Mesorhizobium	0.297 ± 0.092	0.695 ± 0.22	0.0216688
	Control	140	Bacteria	Proteobacteria	Alphaproteobacteria	Rhizobiales	Phyllobacteriaceae	Mesorhizobium	0.059 ± 0.03	0.213 ± 0.009	0.0216291
	Control	165	Bacteria	Proteobacteria	Alphaproteobacteria	Rhizobiales	Phyllobacteriaceae	Mesorhizobium	0.016 ± 0.002	0.18 ± 0.033	0.00246479
	Control	176	Bacteria	Proteobacteria	Alphaproteobacteria	Rhizobiales	Phyllobacteriaceae	Mesorhizobium	0.167 ± 0.048	0.232 ± 0.053	0.0785067
	Control	15	Bacteria	Proteobacteria	Alphaproteobacteria	Rhizobiales	Methylobacteriaceae	Microvirga	0.591 ± 0.069	2.683 ± 0.171	0.00161952
	Control	28	Bacteria	Proteobacteria	Alphaproteobacteria	Rhizobiales	Methylobacteriaceae	Microvirga	0.158 ± 0.034	1.171 ± 0.094	0.00364366
	Control	41	Bacteria	Proteobacteria	Alphaproteobacteria	Rhizobiales	Methylobacteriaceae	Microvirga	0.237 ± 0.043	0.967 ± 0.177	0.00278357
	Control	86	Bacteria	Proteobacteria	Alphaproteobacteria	Rhizobiales	Methylobacteriaceae	Microvirga	0.092 ± 0.031	0.47 ± 0.121	0.00926391
	Control	144	Bacteria	Proteobacteria	Alphaproteobacteria	Rhizobiales	Methylobacteriaceae	Microvirga	0.016 ± 0.004	0.289 ± 0.063	0.00327372
	Control	216	Bacteria	Proteobacteria	Alphaproteobacteria	Rhizobiales	Methylobacteriaceae	Microvirga	0.02 ± 0.009	0.232 ± 0.038	0.0116552
	Control	315	Bacteria	Proteobacteria	Alphaproteobacteria	Rhizobiales	Methylobacteriaceae	Microvirga	0.01 ± 0.005	0.148 ± 0.011	0.0127479
	Control	335	Bacteria	Proteobacteria	Alphaproteobacteria	Rhizobiales	Methylobacteriaceae	Microvirga	0.036 ± 0.009	0.109 ± 0.02	0.00947412
	Control	359	Bacteria	Proteobacteria	Alphaproteobacteria	Rhizobiales	Methylobacteriaceae	Microvirga	0.006 ± 0.006	0.112 ± 0.032	0.0475078
	Control	404	Bacteria	Proteobacteria	Alphaproteobacteria	Rhizobiales	Methylobacteriaceae	Microvirga	0.009 ± 0.005	0.117 ± 0.038	0.0211739
	Control	184	Bacteria	Proteobacteria	Alphaproteobacteria	Rhizobiales	NA	NA	0.128 ± 0.018	0.195 ± 0.038	0.0363203
	Control	310	Bacteria	Proteobacteria	Alphaproteobacteria	Rhizobiales	NA	NA	0.018 ± 0.007	0.102 ± 0.012	0.0139245
	Control	625	Bacteria	Proteobacteria	Alphaproteobacteria	Rhizobiales	Hyphomicrobiaceae	Rhodoplanes	0 ± 0	0.091 ± 0.012	0.0212132
	Control	313	Bacteria	Proteobacteria	Alphaproteobacteria	Rhizobiales	Xanthobacteraceae	Variibacter	0.002 ± 0.003	0.101 ± 0.009	0.0348751
	Control	445	Bacteria	Proteobacteria	Alphaproteobacteria	Rhizobiales	Xanthobacteraceae	Variibacter	0 ± 0.001	0.074 ± 0.019	0.0260087
	Control	367	Bacteria	Proteobacteria	Alphaproteobacteria	Rhodospirillales	Rhodospirillaceae	Azospirillum	0.058 ± 0.013	0.148 ± 0.054	0.0147174
	Control	72	Bacteria	Proteobacteria	Alphaproteobacteria	Rhodospirillales	Rhodospirillales_Incertae_Sedis	Geminicoccus	0.159 ± 0.025	0.196 ± 0.039	0.0969973
	Control	332	Bacteria	Proteobacteria	Alphaproteobacteria	Rhodospirillales	Rhodospirillaceae	Inquilinus	0.061 ± 0.028	0.103 ± 0.01	0.0861006
	Control	21	Bacteria	Proteobacteria	Alphaproteobacteria	Rhodospirillales	Rhodospirillaceae	NA	0.552 ± 0.178	1.159 ± 0.341	0.0260383
	Control	27	Bacteria	Proteobacteria	Alphaproteobacteria	Rhodospirillales	Rhodospirillaceae	NA	0.667 ± 0.1	1.02 ± 0.108	0.0137557
	Control	177	Bacteria	Proteobacteria	Alphaproteobacteria	Rhodospirillales	Rhodospirillaceae	NA	0.089 ± 0.021	0.191 ± 0.047	0.0155675
	Control	375	Bacteria	Proteobacteria	Alphaproteobacteria	Rhodospirillales	Rhodospirillaceae	NA	0.013 ± 0.008	0.091 ± 0.029	0.0211198
	Control	217	Bacteria	Proteobacteria	Alphaproteobacteria	Rhodospirillales	Rhodospirillaceae	Rhodocista	0.123 ± 0.038	0.186 ± 0.045	0.0928475
	Control	46	Bacteria	Proteobacteria	Alphaproteobacteria	Sphingomonadales	Erythrobacteraceae	Altererythrobacter	0.063 ± 0.024	0.44 ± 0.048	0.00338508
	Control	63	Bacteria	Proteobacteria	Alphaproteobacteria	Sphingomonadales	Erythrobacteraceae	Altererythrobacter	0.068 ± 0.028	0.623 ± 0.334	0.00578529
	Control	222	Bacteria	Proteobacteria	Alphaproteobacteria	Sphingomonadales	Erythrobacteraceae	Altererythrobacter	0 ± 0.001	0.23 ± 0.3	0.0748613
	Control	387	Bacteria	Proteobacteria	Alphaproteobacteria	Sphingomonadales	Erythrobacteraceae	Altererythrobacter	0.014 ± 0.016	0.146 ± 0.061	0.0345525
	Control	425	Bacteria	Proteobacteria	Alphaproteobacteria	Sphingomonadales	Erythrobacteraceae	Altererythrobacter	0.002 ± 0.003	0.086 ± 0.093	0.0374295
	Control	302	Bacteria	Proteobacteria	Alphaproteobacteria	Sphingomonadales	7B-8	NA	0.028 ± 0.012	0.122 ± 0.019	0.0170944
	Control	333	Bacteria	Proteobacteria	Alphaproteobacteria	Sphingomonadales	7B-8	NA	0.039 ± 0.012	0.105 ± 0.034	0.017966
	Control	401	Bacteria	Proteobacteria	Alphaproteobacteria	Sphingomonadales	7B-8	NA	0 ± 0	0.141 ± 0.022	0.0184175
	Control	59	Bacteria	Proteobacteria	Alphaproteobacteria	Sphingomonadales	Sphingomonadaceae	Sphingomonas	0.002 ± 0.002	0.324 ± 0.044	0.0230776
	Control	62	Bacteria	Proteobacteria	Alphaproteobacteria	Sphingomonadales	Sphingomonadaceae	Sphingomonas	0.002 ± 0.003	0.173 ± 0.098	0.031098
	Control	142	Bacteria	Proteobacteria	Alphaproteobacteria	Sphingomonadales	Sphingomonadaceae	Sphingomonas	0.05 ± 0.031	0.478 ± 0.116	0.00991261
	Control	187	Bacteria	Proteobacteria	Alphaproteobacteria	Sphingomonadales	Sphingomonadaceae	Sphingomonas	0.002 ± 0.001	0.165 ± 0.08	0.0176688
	Control	308	Bacteria	Proteobacteria	Alphaproteobacteria	Sphingomonadales	Sphingomonadaceae	Sphingomonas	0.001 ± 0.001	0.096 ± 0.057	0.0212031
	Control	314	Bacteria	Proteobacteria	Alphaproteobacteria	Sphingomonadales	Sphingomonadaceae	Sphingomonas	0 ± 0	0.224 ± 0.125	0.0150053
	Control	420	Bacteria	Proteobacteria	Alphaproteobacteria	Sphingomonadales	Sphingomonadaceae	Sphingomonas	0 ± 0	0.093 ± 0.039	0.0218099
	Control	304	Bacteria	Proteobacteria	Betaproteobacteria	Burkholderiales	Oxalobacteraceae	Massilia	0.025 ± 0.01	0.113 ± 0.01	0.0211665
	Control	137	Bacteria	Proteobacteria	Betaproteobacteria	Burkholderiales	Oxalobacteraceae	Paucimonas	0.028 ± 0.01	0.402 ± 0.062	0.00586746
	Control	231	Bacteria	Proteobacteria	Betaproteobacteria	Burkholderiales	Oxalobacteraceae	Paucimonas	0.025 ± 0.013	0.156 ± 0.028	0.00897255
	Control	26	Bacteria	Proteobacteria	Betaproteobacteria	Burkholderiales	Comamonadaceae	Ramlibacter	0.01 ± 0.005	0.092 ± 0.017	0.011038
	Control	254	Bacteria	Proteobacteria	Betaproteobacteria	Burkholderiales	Comamonadaceae	Ramlibacter	0.011 ± 0.007	0.108 ± 0.038	0.0106502
	Control	194	Bacteria	Proteobacteria	Deltaproteobacteria	Myxococcales	Haliangiaceae	Haliangium	0.001 ± 0.002	0.277 ± 0.131	0.0198816
	Control	240	Bacteria	Proteobacteria	Deltaproteobacteria	Myxococcales	Archangiaceae	NA	0.057 ± 0.007	0.088 ± 0.014	0.0433023
	Control	312	Bacteria	Proteobacteria	Deltaproteobacteria	Myxococcales	NA	NA	0.008 ± 0.007	0.091 ± 0.058	0.0248719
	Control	294	Bacteria	Proteobacteria	Deltaproteobacteria	Myxococcales	Sandaracinaceae	Sandaracinus	0 ± 0	0.095 ± 0.061	0.0177304
	Control	88	Bacteria	Proteobacteria	Gammaproteobacteria	Pseudomonadales	Pseudomonadaceae	Azotobacter	0.108 ± 0.022	0.446 ± 0.054	0.001661
	Control	49	Bacteria	Proteobacteria	Gammaproteobacteria	Xanthomonadales	Xanthomonadaceae	Lysobacter	0.034 ± 0.013	1.081 ± 0.339	0.00132814
	Control	128	Bacteria	Proteobacteria	Gammaproteobacteria	Xanthomonadales	Xanthomonadaceae	Lysobacter	0.044 ± 0.035	0.3 ± 0.151	0.0168017
	Control	152	Bacteria	Proteobacteria	Gammaproteobacteria	Xanthomonadales	Xanthomonadaceae	Lysobacter	0.004 ± 0.006	0.354 ± 0.175	0.0215026
	Control	191	Bacteria	Proteobacteria	Gammaproteobacteria	Xanthomonadales	Xanthomonadaceae	Lysobacter	0.002 ± 0	0.11 ± 0.012	0.00873392
	Control	223	Bacteria	Proteobacteria	Gammaproteobacteria	Xanthomonadales	Xanthomonadaceae	Lysobacter	0 ± 0	0.031 ± 0.04	0.0364302
	Control	319	Bacteria	Proteobacteria	Gammaproteobacteria	Xanthomonadales	Xanthomonadaceae	Lysobacter	0.001 ± 0.001	0.209 ± 0.171	0.0186895
	Control	36	Bacteria	Proteobacteria	Gammaproteobacteria	Xanthomonadales	Xanthomonadales_Incertae_Sedis	Steroidobacter	0.074 ± 0.032	0.951 ± 0.115	0.00454095
	Control	64	Bacteria	Proteobacteria	Gammaproteobacteria	Xanthomonadales	Xanthomonadales_Incertae_Sedis	Steroidobacter	0.051 ± 0.023	0.529 ± 0.172	0.00252468
	Control	70	Bacteria	Proteobacteria	Gammaproteobacteria	Xanthomonadales	Xanthomonadales_Incertae_Sedis	Steroidobacter	0.017 ± 0.005	0.195 ± 0.028	0.00480091
	Control	126	Bacteria	Proteobacteria	Gammaproteobacteria	Xanthomonadales	Xanthomonadales_Incertae_Sedis	Steroidobacter	0.027 ± 0.012	0.089 ± 0.017	0.0101525
	Control	23	Bacteria	Verrucomicrobia	Opitutae	Opitutales	Opitutaceae	Opitutus	0.193 ± 0.031	0.395 ± 0.11	0.0114055
	Control	3	Bacteria	Verrucomicrobia	Verrucomicrobiae	Verrucomicrobiales	Verrucomicrobiaceae	Haloferula	0.002 ± 0.003	1.142 ± 1.105	0.00932051
	Control	149	Bacteria	Verrucomicrobia	Verrucomicrobiae	Verrucomicrobiales	Verrucomicrobiaceae	Roseimicrobium	0 ± 0	0.258 ± 0.086	0.0159409
	High salinity	481	Bacteria	Actinobacteria	Actinobacteria	Corynebacteriales	Mycobacteriaceae	Mycobacterium	0.126 ± 0.023	0.048 ± 0.009	0.019721
	High salinity	47	Bacteria	Actinobacteria	Actinobacteria	Micrococcales	Microbacteriaceae	Agromyces	1.173 ± 0.601	0.383 ± 0.058	0.0283215
	High salinity	337	Bacteria	Actinobacteria	Actinobacteria	Micrococcales	Bogoriellaceae	Georgenia	0.18 ± 0.019	0.001 ± 0.001	0.0254603
	High salinity	153	Bacteria	Actinobacteria	Actinobacteria	Micrococcales	Promicromonosporaceae	Isoptericola	0.214 ± 0.104	0.015 ± 0.006	0.00410816
	High salinity	274	Bacteria	Actinobacteria	Actinobacteria	Micrococcales	Promicromonosporaceae	Isoptericola	0.269 ± 0.077	0.056 ± 0.017	0.00598831
	High salinity	562	Bacteria	Actinobacteria	Actinobacteria	Micrococcales	Microbacteriaceae	Microbacterium	0.103 ± 0.027	0.02 ± 0.009	0.0176185
	High salinity	29	Bacteria	Actinobacteria	Actinobacteria	Micrococcales	Promicromonosporaceae	Promicromonospora	1.16 ± 0.341	0.178 ± 0.038	0.00911542
	High salinity	224	Bacteria	Actinobacteria	Actinobacteria	Propionibacteriales	Nocardioidaceae	Nocardioides	0.338 ± 0.168	0.005 ± 0.004	0.00826279
	High salinity	392	Bacteria	Actinobacteria	Actinobacteria	Propionibacteriales	Nocardioidaceae	Nocardioides	0.072 ± 0.034	0.024 ± 0.005	0.0884608
	High salinity	251	Bacteria	Actinobacteria	Actinobacteria	Pseudonocardiales	Pseudonocardiaceae	Pseudonocardia	0.15 ± 0.028	0.049 ± 0.019	0.0286669
	High salinity	11	Bacteria	Actinobacteria	Actinobacteria	Streptomycetales	Streptomycetaceae	Streptomyces	3.254 ± 0.131	1.808 ± 0.45	0.0517454
	High salinity	92	Bacteria	Actinobacteria	Actinobacteria	Streptomycetales	Streptomycetaceae	Streptomyces	0.509 ± 0.089	0.238 ± 0.029	0.0247727
	High salinity	1248	Bacteria	Bacteroidetes	Cytophagia	Cytophagales	Flammeovirgaceae	Cesiribacter	0.043 ± 0.039	0 ± 0	0.0271758
	High salinity	102	Bacteria	Bacteroidetes	Flavobacteriia	Flavobacteriales	Flavobacteriaceae	Salinimicrobium	0.203 ± 0.29	0 ± 0	0.017378
	High salinity	181	Bacteria	Bacteroidetes	Flavobacteriia	Flavobacteriales	Flavobacteriaceae	Salinimicrobium	0.125 ± 0.233	0 ± 0	0.0840848
	High salinity	1093	Bacteria	Bacteroidetes	Sphingobacteriia	Sphingobacteriales	Sphingobacteriaceae	Olivibacter	0.082 ± 0.033	0 ± 0.001	0.0257927
	High salinity	50	Bacteria	Bacteroidetes	Sphingobacteriia	Sphingobacteriales	Sphingobacteriaceae	Parapedobacter	2.033 ± 0.43	0 ± 0	0.0105189
	High salinity	259	Bacteria	BRC1	NA	NA	NA	NA	0.32 ± 0.187	0 ± 0	0.013401
	High salinity	443	Bacteria	Chloroflexi	Thermomicrobia	JG30-KF-CM45	NA	NA	0.116 ± 0.06	0.007 ± 0.006	0.0248328
	High salinity	244	Bacteria	Firmicutes	Bacilli	Bacillales	NA	NA	0.182 ± 0.029	0.102 ± 0.014	0.0955339
	High salinity	666	Bacteria	Firmicutes	Bacilli	Bacillales	Bacillaceae	Terribacillus	0.076 ± 0.026	0.028 ± 0.008	0.0592379
	High salinity	188	Bacteria	Firmicutes	Bacilli	NA	NA	NA	0.175 ± 0.02	0.077 ± 0.018	0.0341412
	High salinity	110	Bacteria	Gemmatimonadetes	S0134_terrestrial_group	NA	NA	NA	0.224 ± 0.131	0 ± 0	0.0154746
	High salinity	180	Bacteria	Gemmatimonadetes	S0134_terrestrial_group	NA	NA	NA	0.147 ± 0.095	0 ± 0	0.0163047
	High salinity	84	Bacteria	Planctomycetes	Phycisphaerae	Phycisphaerales	Phycisphaeraceae	NA	0.115 ± 0.112	0 ± 0.001	0.0222227
	High salinity	211	Bacteria	Planctomycetes	Planctomycetacia	Planctomycetales	Planctomycetaceae	Planctomyces	0.079 ± 0.084	0 ± 0	0.0290561
	High salinity	266	Bacteria	Proteobacteria	Alphaproteobacteria	Caulobacterales	Caulobacteraceae	Brevundimonas	0.148 ± 0.243	0 ± 0.001	0.0358127
	High salinity	479	Bacteria	Proteobacteria	Alphaproteobacteria	Rhizobiales	Rhizobiales_Incertae_Sedis	Agaricicola	0.092 ± 0.012	0.032 ± 0.019	0.0820114
	High salinity	113	Bacteria	Proteobacteria	Alphaproteobacteria	Rhizobiales	Hyphomicrobiaceae	Devosia	0.185 ± 0.073	0.063 ± 0.034	0.0580068
	High salinity	225	Bacteria	Proteobacteria	Alphaproteobacteria	Rhizobiales	Hyphomicrobiaceae	Devosia	0.356 ± 0.114	0.025 ± 0.009	0.00457553
	High salinity	1441	Bacteria	Proteobacteria	Alphaproteobacteria	Rhizobiales	Hyphomicrobiaceae	Devosia	0.054 ± 0.05	0.001 ± 0.002	0.041847
	High salinity	77	Bacteria	Proteobacteria	Alphaproteobacteria	Rhizobiales	Phyllobacteriaceae	Mesorhizobium	0.799 ± 0.098	0.001 ± 0.001	0.01776
	High salinity	605	Bacteria	Proteobacteria	Alphaproteobacteria	Rhizobiales	Methylobacteriaceae	Microvirga	0.106 ± 0.014	0.01 ± 0.008	0.0238073
	High salinity	90	Bacteria	Proteobacteria	Alphaproteobacteria	Rhizobiales	Aurantimonadaceae	NA	0.623 ± 0.451	0 ± 0	0.0101458
	High salinity	134	Bacteria	Proteobacteria	Alphaproteobacteria	Rhizobiales	Phyllobacteriaceae	NA	0.454 ± 0.066	0.098 ± 0.012	0.00391868
	High salinity	528	Bacteria	Proteobacteria	Alphaproteobacteria	Rhizobiales	Brucellaceae	Ochrobactrum	0.15 ± 0.05	0.003 ± 0.002	0.0100455
	High salinity	37	Bacteria	Proteobacteria	Alphaproteobacteria	Rhizobiales	Hyphomicrobiaceae	Pelagibacterium	3.142 ± 0.919	0.002 ± 0.003	0.0139268
	High salinity	1005	Bacteria	Proteobacteria	Alphaproteobacteria	Rhizobiales	Hyphomicrobiaceae	Pelagibacterium	0.074 ± 0.015	0 ± 0	0.0241425
	High salinity	580	Bacteria	Proteobacteria	Alphaproteobacteria	Rhodospirillales	Rhodospirillaceae	Azospirillum	0.101 ± 0.012	0.019 ± 0.008	0.0153577
	High salinity	544	Bacteria	Proteobacteria	Alphaproteobacteria	Rhodospirillales	Rhodospirillaceae	Ferrovibrio	0.144 ± 0.063	0.001 ± 0.001	0.0252556
	High salinity	155	Bacteria	Proteobacteria	Alphaproteobacteria	Rhodospirillales	Rhodospirillaceae	NA	0.711 ± 0.353	0.001 ± 0.001	0.0150777
	High salinity	295	Bacteria	Proteobacteria	Alphaproteobacteria	Rhodospirillales	Rhodospirillaceae	NA	0.211 ± 0.034	0.039 ± 0.008	0.00599811
	High salinity	965	Bacteria	Proteobacteria	Alphaproteobacteria	Rhodospirillales	Rhodospirillaceae	NA	0.073 ± 0.029	0 ± 0	0.0230331
	High salinity	386	Bacteria	Proteobacteria	Alphaproteobacteria	Rhodospirillales	Rhodospirillaceae	Pelagibius	0.052 ± 0.049	0 ± 0	0.0287219
	High salinity	288	Bacteria	Proteobacteria	Alphaproteobacteria	Rhodospirillales	Rhodospirillaceae	Rhodocista	0.285 ± 0.17	0.025 ± 0.015	0.0209304
	High salinity	454	Bacteria	Proteobacteria	Alphaproteobacteria	Rhodospirillales	Rhodospirillaceae	Rhodocista	0.152 ± 0.114	0.002 ± 0.002	0.035653
	High salinity	1133	Bacteria	Proteobacteria	Alphaproteobacteria	Rhodospirillales	Rhodospirillaceae	Rhodocista	0.043 ± 0.052	0.001 ± 0.001	0.0608728
	High salinity	290	Bacteria	Proteobacteria	Alphaproteobacteria	Rhodospirillales	Rhodospirillaceae	Thalassobaculum	0.17 ± 0.071	0 ± 0	0.0158
	High salinity	603	Bacteria	Proteobacteria	Alphaproteobacteria	Rhodospirillales	Rhodospirillaceae	Thalassobaculum	0.091 ± 0.072	0 ± 0	0.0200541
	High salinity	373	Bacteria	Proteobacteria	Alphaproteobacteria	Rickettsiales	Rickettsiales_Incertae_Sedis	Constrictibacter	0.095 ± 0.014	0 ± 0	0.0220509
	High salinity	9	Bacteria	Proteobacteria	Alphaproteobacteria	Sphingomonadales	Erythrobacteraceae	Altererythrobacter	6.397 ± 1.189	0.143 ± 0.02	0.000566859
	High salinity	395	Bacteria	Proteobacteria	Alphaproteobacteria	Sphingomonadales	Erythrobacteraceae	Altererythrobacter	0.186 ± 0.152	0.009 ± 0.002	0.0104551
	High salinity	120	Bacteria	Proteobacteria	Alphaproteobacteria	Sphingomonadales	Erythrobacteraceae	Erythrobacter	0.919 ± 0.828	0 ± 0	0.00822836
	High salinity	80	Bacteria	Proteobacteria	Alphaproteobacteria	Sphingomonadales	JG34-KF-161	NA	1.075 ± 0.192	0.146 ± 0.02	0.00115922
	High salinity	444	Bacteria	Proteobacteria	Alphaproteobacteria	Sphingomonadales	Ellin6055	NA	0.211 ± 0.096	0 ± 0.001	0.0182883
	High salinity	1185	Bacteria	Proteobacteria	Betaproteobacteria	Burkholderiales	Comamonadaceae	Azohydromonas	0.034 ± 0.051	0 ± 0	0.0579839
	High salinity	1490	Bacteria	Proteobacteria	Deltaproteobacteria	Myxococcales	Vulgatibacteraceae	Vulgatibacter	0.048 ± 0.055	0 ± 0	0.0299913
	High salinity	702	Bacteria	Proteobacteria	Gammaproteobacteria	NA	NA	NA	0.066 ± 0.082	0 ± 0.001	0.0792125
	High salinity	1150	Bacteria	Proteobacteria	Gammaproteobacteria	NA	NA	NA	0.067 ± 0.1	0 ± 0	0.0425428
	High salinity	1223	Bacteria	Proteobacteria	Gammaproteobacteria	NA	NA	NA	0.052 ± 0.06	0 ± 0	0.0407023
	High salinity	151	Bacteria	Proteobacteria	Gammaproteobacteria	Thiotrichales	Thiotrichaceae	Methylohalomonas	0.122 ± 0.077	0.001 ± 0.001	0.026167
	High salinity	383	Bacteria	Proteobacteria	Gammaproteobacteria	Thiotrichales	Thiotrichaceae	Methylohalomonas	0.255 ± 0.132	0 ± 0	0.0142624
	High salinity	1000	Bacteria	Proteobacteria	Gammaproteobacteria	Thiotrichales	Thiotrichaceae	Methylohalomonas	0.049 ± 0.04	0 ± 0	0.0252035
	High salinity	507	Bacteria	Proteobacteria	Gammaproteobacteria	Xanthomonadales	Xanthomonadaceae	Luteimonas	0.153 ± 0.181	0 ± 0	0.0203567
	High salinity	342	Bacteria	Proteobacteria	Gammaproteobacteria	Xanthomonadales	Xanthomonadaceae	Lysobacter	0.297 ± 0.062	0 ± 0	0.0158786
	High salinity	430	Bacteria	Proteobacteria	Gammaproteobacteria	Xanthomonadales	Xanthomonadaceae	Lysobacter	0.052 ± 0.038	0.001 ± 0.002	0.0420338
	High salinity	107	Bacteria	Proteobacteria	Gammaproteobacteria	Xanthomonadales	NA	NA	0.537 ± 0.064	0.001 ± 0.001	0.0133215

## Sheet: Rhizosphere HS+C vs C+C
SVs differentially abundant in the high salinity rhizosphere samples with straw addition and in the control rhizosphere samples with straw addition. Results from ALDEx2.
p-values are from Welch's t-tests with Benjamini-Hochberg correction.
									Relative abundance (%) average ± SD
	More abundant in	SV#	Domain	Phylum	Class	Order	Family	Genus	High salinity with straw	Control with straw	corrected p
	Control	239	Bacteria	Acidobacteria	Blastocatellia	Blastocatellales	Blastocatellaceae_(Subgroup_4)	NA	0 ± 0	0.851 ± 0.291	0.0171809
	Control	1069	Bacteria	Acidobacteria	Blastocatellia	Blastocatellales	Blastocatellaceae_(Subgroup_4)	NA	0 ± 0	0.11 ± 0.017	0.029694
	Control	219	Bacteria	Acidobacteria	Blastocatellia	Blastocatellales	Blastocatellaceae_(Subgroup_4)	Stenotrophobacter	0.001 ± 0.002	0.166 ± 0.026	0.0388354
	Control	389	Bacteria	Acidobacteria	Blastocatellia	Blastocatellales	Blastocatellaceae_(Subgroup_4)	Stenotrophobacter	0 ± 0	0.108 ± 0.027	0.0281079
	Control	2243	Bacteria	Acidobacteria	Blastocatellia	Blastocatellales	Blastocatellaceae_(Subgroup_4)	Stenotrophobacter	0 ± 0	0.047 ± 0.064	0.0699379
	Control	901	Bacteria	Acidobacteria	Holophagae	Subgroup_10	ABS-19	NA	0 ± 0	0.076 ± 0.086	0.0850749
	Control	975	Bacteria	Acidobacteria	Holophagae	Subgroup_10	ABS-19	NA	0 ± 0	0.233 ± 0.271	0.0266671
	Control	1844	Bacteria	Acidobacteria	Holophagae	Subgroup_10	Sva0725	NA	0 ± 0	0.061 ± 0.049	0.0330287
	Control	1123	Bacteria	Acidobacteria	Solibacteres	Solibacterales	Solibacteraceae_(Subgroup_3)	Bryobacter	0 ± 0	0.089 ± 0.013	0.0304052
	Control	267	Bacteria	Acidobacteria	Subgroup_6	NA	NA	NA	0.003 ± 0.002	0.096 ± 0.042	0.0222439
	Control	433	Bacteria	Acidobacteria	Subgroup_6	NA	NA	NA	0 ± 0	0.434 ± 0.103	0.0210703
	Control	476	Bacteria	Acidobacteria	Subgroup_6	Unknown_Order	Unknown_Family	Vicinamibacter	0 ± 0	0.136 ± 0.044	0.0274198
	Control	2417	Bacteria	Actinobacteria	Acidimicrobiia	Acidimicrobiales	Iamiaceae	Iamia	0 ± 0	0.043 ± 0.064	0.0935405
	Control	1653	Bacteria	Actinobacteria	Acidimicrobiia	Acidimicrobiales	Sva0996_marine_group	NA	0 ± 0	0.082 ± 0.026	0.0299593
	Control	87	Bacteria	Actinobacteria	Actinobacteria	Corynebacteriales	Mycobacteriaceae	Mycobacterium	0.057 ± 0.009	0.23 ± 0.044	0.0352053
	Control	1333	Bacteria	Actinobacteria	Actinobacteria	Micromonosporales	Micromonosporaceae	NA	0 ± 0.001	0.054 ± 0.039	0.0395682
	Control	1308	Bacteria	Actinobacteria	Actinobacteria	Micromonosporales	Micromonosporaceae	Phytohabitans	0.002 ± 0.001	0.046 ± 0.05	0.0980946
	Control	212	Bacteria	Actinobacteria	Actinobacteria	Propionibacteriales	Nocardioidaceae	Nocardioides	0.001 ± 0.001	0.21 ± 0.192	0.0304979
	Control	282	Bacteria	Actinobacteria	Actinobacteria	Propionibacteriales	Nocardioidaceae	Nocardioides	0.017 ± 0.014	0.179 ± 0.082	0.0409094
	Control	583	Bacteria	Actinobacteria	Actinobacteria	Propionibacteriales	Nocardioidaceae	Nocardioides	0.003 ± 0.002	0.099 ± 0.091	0.0440733
	Control	1010	Bacteria	Actinobacteria	Actinobacteria	Propionibacteriales	Nocardioidaceae	Nocardioides	0.002 ± 0.002	0.061 ± 0.048	0.0755369
	Control	138	Bacteria	Actinobacteria	Actinobacteria	Pseudonocardiales	Pseudonocardiaceae	Saccharothrix	0 ± 0.001	0.087 ± 0.13	0.0856814
	Control	163	Bacteria	Actinobacteria	Thermoleophilia	Solirubrobacterales	Solirubrobacteraceae	Solirubrobacter	0.01 ± 0.007	0.158 ± 0.08	0.0291921
	Control	179	Bacteria	Actinobacteria	Thermoleophilia	Solirubrobacterales	Solirubrobacteraceae	Solirubrobacter	0.002 ± 0.003	0.646 ± 0.219	0.0315506
	Control	306	Bacteria	Actinobacteria	Thermoleophilia	Solirubrobacterales	Solirubrobacteraceae	Solirubrobacter	0.004 ± 0.002	0.067 ± 0.057	0.0534229
	Control	561	Bacteria	Actinobacteria	Thermoleophilia	Solirubrobacterales	Solirubrobacteraceae	Solirubrobacter	0.004 ± 0.001	0.108 ± 0.053	0.016021
	Control	1418	Bacteria	Armatimonadetes	Armatimonadia	Armatimonadales	NA	NA	0 ± 0	0.257 ± 0.361	0.0411467
	Control	1113	Bacteria	Armatimonadetes	Fimbriimonadia	Fimbriimonadales	Fimbriimonadaceae	Fimbriimonas	0 ± 0	0.255 ± 0.155	0.0213845
	Control	325	Bacteria	Bacteroidetes	Cytophagia	Cytophagales	Cytophagaceae	NA	0 ± 0	0.132 ± 0.124	0.0268523
	Control	122	Bacteria	Bacteroidetes	Cytophagia	Cytophagales	Cytophagaceae	Ohtaekwangia	0.047 ± 0.042	0.492 ± 0.106	0.0719084
	Control	94	Bacteria	Bacteroidetes	Sphingobacteriia	Sphingobacteriales	Chitinophagaceae	Chitinophaga	0.013 ± 0.011	0.159 ± 0.095	0.0387225
	Control	210	Bacteria	Bacteroidetes	Sphingobacteriia	Sphingobacteriales	Chitinophagaceae	Chitinophaga	0 ± 0.001	0.093 ± 0.046	0.0334784
	Control	249	Bacteria	Bacteroidetes	Sphingobacteriia	Sphingobacteriales	Chitinophagaceae	Chitinophaga	0 ± 0.001	0.128 ± 0.032	0.029409
	Control	42	Bacteria	Bacteroidetes	Sphingobacteriia	Sphingobacteriales	Chitinophagaceae	Flavisolibacter	0.001 ± 0.001	0.078 ± 0.063	0.0378076
	Control	831	Bacteria	Bacteroidetes	Sphingobacteriia	Sphingobacteriales	Chitinophagaceae	Flavisolibacter	0 ± 0	0.158 ± 0.095	0.0236089
	Control	1011	Bacteria	Bacteroidetes	Sphingobacteriia	Sphingobacteriales	Chitinophagaceae	Flavitalea	0 ± 0	0.093 ± 0.044	0.0274325
	Control	154	Bacteria	Bacteroidetes	Sphingobacteriia	Sphingobacteriales	Chitinophagaceae	NA	0 ± 0	0.818 ± 0.177	0.0190239
	Control	2082	Bacteria	Chlorobi	Chlorobia	Chlorobiales	OPB56	NA	0 ± 0	0.071 ± 0.084	0.0541662
	Control	784	Bacteria	Chloroflexi	Chloroflexia	Chloroflexales	Chloroflexaceae	Candidatus_Chloroploca	0 ± 0	0.075 ± 0.043	0.0298828
	Control	1073	Bacteria	Chloroflexi	Chloroflexia	Chloroflexales	Chloroflexaceae	Candidatus_Chloroploca	0 ± 0	0.058 ± 0.036	0.0333788
	Control	331	Bacteria	Chloroflexi	Thermomicrobia	JG30-KF-CM45	NA	NA	0.004 ± 0.003	0.123 ± 0.121	0.0761265
	Control	1220	Bacteria	Chloroflexi	Thermomicrobia	JG30-KF-CM45	NA	NA	0.006 ± 0.004	0.077 ± 0.034	0.0416077
	Control	917	Bacteria	Chloroflexi	TK10	NA	NA	NA	0.001 ± 0.001	0.111 ± 0.038	0.0310608
	Control	127	Bacteria	Firmicutes	Bacilli	Bacillales	Alicyclobacillaceae	Tumebacillus	0.054 ± 0.02	0.168 ± 0.011	0.0786909
	Control	289	Bacteria	Gemmatimonadetes	Gemmatimonadetes	Gemmatimonadales	Gemmatimonadaceae	Gemmatimonas	0.001 ± 0.001	0.107 ± 0.007	0.0386275
	Control	422	Bacteria	Gemmatimonadetes	Gemmatimonadetes	Gemmatimonadales	Gemmatimonadaceae	Gemmatimonas	0.002 ± 0.001	0.082 ± 0.02	0.0414554
	Control	221	Bacteria	Gemmatimonadetes	Longimicrobia	Longimicrobiales	Longimicrobiaceae	NA	0.011 ± 0.008	0.192 ± 0.073	0.0372853
	Control	238	Bacteria	Gemmatimonadetes	Longimicrobia	Longimicrobiales	Longimicrobiaceae	NA	0.002 ± 0.004	0.158 ± 0.075	0.0502565
	Control	926	Bacteria	Gemmatimonadetes	Longimicrobia	Longimicrobiales	Longimicrobiaceae	NA	0.005 ± 0.006	0.119 ± 0.054	0.0398956
	Control	1257	Bacteria	Gemmatimonadetes	Longimicrobia	Longimicrobiales	Longimicrobiaceae	NA	0 ± 0	0.146 ± 0.117	0.0480001
	Control	929	Bacteria	Planctomycetes	Planctomycetacia	Planctomycetales	Planctomycetaceae	NA	0 ± 0	0.284 ± 0.218	0.0216595
	Control	1628	Bacteria	Planctomycetes	Planctomycetacia	Planctomycetales	Planctomycetaceae	NA	0 ± 0	0.115 ± 0.064	0.0261516
	Control	648	Bacteria	Planctomycetes	Planctomycetacia	Planctomycetales	Planctomycetaceae	Pirellula	0 ± 0	0.199 ± 0.086	0.0228834
	Control	1099	Bacteria	Planctomycetes	Planctomycetacia	Planctomycetales	Planctomycetaceae	Pirellula	0 ± 0.001	0.177 ± 0.105	0.0267062
	Control	2597	Bacteria	Proteobacteria	Alphaproteobacteria	Caulobacterales	Caulobacteraceae	Asticcacaulis	0 ± 0	0.063 ± 0.069	0.0372985
	Control	143	Bacteria	Proteobacteria	Alphaproteobacteria	Caulobacterales	Caulobacteraceae	Brevundimonas	0.006 ± 0.004	0.163 ± 0.035	0.0281533
	Control	608	Bacteria	Proteobacteria	Alphaproteobacteria	Caulobacterales	Caulobacteraceae	Brevundimonas	0.005 ± 0.003	0.091 ± 0.057	0.0524343
	Control	202	Bacteria	Proteobacteria	Alphaproteobacteria	Caulobacterales	Caulobacteraceae	Phenylobacterium	0.044 ± 0.031	0.222 ± 0.05	0.0547874
	Control	5	Bacteria	Proteobacteria	Alphaproteobacteria	Rhizobiales	Aurantimonadaceae	Aureimonas	0.356 ± 0.189	1.48 ± 0.327	0.0405843
	Control	243	Bacteria	Proteobacteria	Alphaproteobacteria	Rhizobiales	Aurantimonadaceae	Aureimonas	0.015 ± 0.005	0.191 ± 0.078	0.035692
	Control	76	Bacteria	Proteobacteria	Alphaproteobacteria	Rhizobiales	Aurantimonadaceae	NA	0.077 ± 0.061	0.971 ± 0.725	0.0657149
	Control	241	Bacteria	Proteobacteria	Alphaproteobacteria	Rhizobiales	Bradyrhizobiaceae	Bradyrhizobium	0.004 ± 0.003	0.162 ± 0.016	0.061303
	Control	255	Bacteria	Proteobacteria	Alphaproteobacteria	Rhizobiales	Bradyrhizobiaceae	Bradyrhizobium	0.003 ± 0.002	0.273 ± 0.093	0.0147817
	Control	236	Bacteria	Proteobacteria	Alphaproteobacteria	Rhizobiales	Hyphomicrobiaceae	Blastochloris	0.007 ± 0.003	0.196 ± 0.093	0.0212486
	Control	53	Bacteria	Proteobacteria	Alphaproteobacteria	Rhizobiales	Hyphomicrobiaceae	Devosia	0.007 ± 0.006	0.613 ± 0.189	0.0434238
	Control	115	Bacteria	Proteobacteria	Alphaproteobacteria	Rhizobiales	Hyphomicrobiaceae	Devosia	0.003 ± 0.003	1.018 ± 0.231	0.0251213
	Control	1175	Bacteria	Proteobacteria	Alphaproteobacteria	Rhizobiales	Hyphomicrobiaceae	Devosia	0.001 ± 0.002	0.07 ± 0.053	0.0636531
	Control	531	Bacteria	Proteobacteria	Alphaproteobacteria	Rhizobiales	Methylobacteriaceae	Methylobacterium	0 ± 0	0.084 ± 0.057	0.028761
	Control	15	Bacteria	Proteobacteria	Alphaproteobacteria	Rhizobiales	Methylobacteriaceae	Microvirga	0.2 ± 0.029	1.279 ± 0.248	0.00821771
	Control	28	Bacteria	Proteobacteria	Alphaproteobacteria	Rhizobiales	Methylobacteriaceae	Microvirga	0.067 ± 0.006	0.666 ± 0.123	0.0057498
	Control	41	Bacteria	Proteobacteria	Alphaproteobacteria	Rhizobiales	Methylobacteriaceae	Microvirga	0.095 ± 0.022	0.517 ± 0.138	0.0166281
	Control	86	Bacteria	Proteobacteria	Alphaproteobacteria	Rhizobiales	Methylobacteriaceae	Microvirga	0.026 ± 0.007	0.277 ± 0.056	0.0125002
	Control	144	Bacteria	Proteobacteria	Alphaproteobacteria	Rhizobiales	Methylobacteriaceae	Microvirga	0.007 ± 0.005	0.126 ± 0.052	0.0204255
	Control	216	Bacteria	Proteobacteria	Alphaproteobacteria	Rhizobiales	Methylobacteriaceae	Microvirga	0.003 ± 0.002	0.089 ± 0.028	0.0525846
	Control	404	Bacteria	Proteobacteria	Alphaproteobacteria	Rhizobiales	Methylobacteriaceae	Microvirga	0.001 ± 0.001	0.065 ± 0.028	0.0298073
	Control	578	Bacteria	Proteobacteria	Alphaproteobacteria	Rhizobiales	Methylobacteriaceae	NA	0.003 ± 0.003	0.251 ± 0.072	0.0400392
	Control	791	Bacteria	Proteobacteria	Alphaproteobacteria	Rhizobiales	Methylobacteriaceae	NA	0.001 ± 0.002	0.1 ± 0.027	0.0479483
	Control	32	Bacteria	Proteobacteria	Alphaproteobacteria	Rhizobiales	Phyllobacteriaceae	Mesorhizobium	0.032 ± 0.017	2.188 ± 0.716	0.00744149
	Control	140	Bacteria	Proteobacteria	Alphaproteobacteria	Rhizobiales	Phyllobacteriaceae	Mesorhizobium	0.023 ± 0.007	0.236 ± 0.034	0.019415
	Control	165	Bacteria	Proteobacteria	Alphaproteobacteria	Rhizobiales	Phyllobacteriaceae	Mesorhizobium	0.015 ± 0.012	0.267 ± 0.119	0.025986
	Control	787	Bacteria	Proteobacteria	Alphaproteobacteria	Rhizobiales	Phyllobacteriaceae	Mesorhizobium	0 ± 0	0.066 ± 0.026	0.0315233
	Control	4	Bacteria	Proteobacteria	Alphaproteobacteria	Rhizobiales	Rhizobiaceae	Ensifer	0.137 ± 0.011	3.061 ± 0.764	0.0176596
	Control	45	Bacteria	Proteobacteria	Alphaproteobacteria	Rhizobiales	Rhizobiaceae	Ensifer	0.027 ± 0.012	0.784 ± 0.215	0.00806088
	Control	518	Bacteria	Proteobacteria	Alphaproteobacteria	Rhizobiales	Rhizobiaceae	Ensifer	0.004 ± 0.002	0.097 ± 0.046	0.0301349
	Control	156	Bacteria	Proteobacteria	Alphaproteobacteria	Rhizobiales	Rhizobiaceae	NA	0.001 ± 0.001	0.149 ± 0.117	0.0429048
	Control	2780	Bacteria	Proteobacteria	Alphaproteobacteria	Rhizobiales	Rhizobiaceae	Rhizobium	0 ± 0	0.061 ± 0.065	0.0407094
	Control	93	Bacteria	Proteobacteria	Alphaproteobacteria	Rhizobiales	Rhizobiaceae	Shinella	0.002 ± 0.001	0.363 ± 0.516	0.0713445
	Control	204	Bacteria	Proteobacteria	Alphaproteobacteria	Rhizobiales	Rhizobiales_Incertae_Sedis	Nordella	0.008 ± 0.005	0.234 ± 0.053	0.0125872
	Control	2654	Bacteria	Proteobacteria	Alphaproteobacteria	Rhizobiales	Rhizobiales_Incertae_Sedis	Rhizomicrobium	0 ± 0	0.058 ± 0.05	0.036985
	Control	952	Bacteria	Proteobacteria	Alphaproteobacteria	Rhizobiales	Xanthobacteraceae	NA	0 ± 0	0.171 ± 0.1	0.023577
	Control	1105	Bacteria	Proteobacteria	Alphaproteobacteria	Rhizobiales	Xanthobacteraceae	Pseudolabrys	0 ± 0	0.088 ± 0.012	0.0315539
	Control	313	Bacteria	Proteobacteria	Alphaproteobacteria	Rhizobiales	Xanthobacteraceae	Variibacter	0.001 ± 0.002	0.126 ± 0.024	0.0382634
	Control	445	Bacteria	Proteobacteria	Alphaproteobacteria	Rhizobiales	Xanthobacteraceae	Variibacter	0.004 ± 0.004	0.113 ± 0.041	0.0294278
	Control	576	Bacteria	Proteobacteria	Alphaproteobacteria	Rhodospirillales	Acetobacteraceae	Roseomonas	0.01 ± 0.013	0.158 ± 0.109	0.0985728
	Control	394	Bacteria	Proteobacteria	Alphaproteobacteria	Rhodospirillales	Rhodospirillaceae	Ferrovibrio	0.007 ± 0.006	0.09 ± 0.022	0.0293139
	Control	177	Bacteria	Proteobacteria	Alphaproteobacteria	Rhodospirillales	Rhodospirillaceae	NA	0.025 ± 0.01	0.195 ± 0.095	0.0348614
	Control	514	Bacteria	Proteobacteria	Alphaproteobacteria	Rhodospirillales	Rhodospirillales_Incertae_Sedis	Reyranella	0.004 ± 0.001	0.09 ± 0.021	0.0169542
	Control	63	Bacteria	Proteobacteria	Alphaproteobacteria	Sphingomonadales	Erythrobacteraceae	Altererythrobacter	0.088 ± 0.039	0.977 ± 0.621	0.0770979
	Control	1025	Bacteria	Proteobacteria	Alphaproteobacteria	Sphingomonadales	Erythrobacteraceae	Altererythrobacter	0.001 ± 0.001	0.102 ± 0.078	0.0331276
	Control	1323	Bacteria	Proteobacteria	Alphaproteobacteria	Sphingomonadales	Erythrobacteraceae	Altererythrobacter	0 ± 0	0.186 ± 0.146	0.0256531
	Control	256	Bacteria	Proteobacteria	Alphaproteobacteria	Sphingomonadales	JG34-KF-161	NA	0.007 ± 0.012	0.103 ± 0.074	0.0840874
	Control	31	Bacteria	Proteobacteria	Alphaproteobacteria	Sphingomonadales	Sphingomonadaceae	Sphingomonas	0 ± 0.001	0.058 ± 0.029	0.0385223
	Control	59	Bacteria	Proteobacteria	Alphaproteobacteria	Sphingomonadales	Sphingomonadaceae	Sphingomonas	0 ± 0	0.13 ± 0.089	0.0259175
	Control	62	Bacteria	Proteobacteria	Alphaproteobacteria	Sphingomonadales	Sphingomonadaceae	Sphingomonas	0.002 ± 0	0.146 ± 0.093	0.0159202
	Control	142	Bacteria	Proteobacteria	Alphaproteobacteria	Sphingomonadales	Sphingomonadaceae	Sphingomonas	0.011 ± 0.002	0.172 ± 0.119	0.0622854
	Control	214	Bacteria	Proteobacteria	Alphaproteobacteria	Sphingomonadales	Sphingomonadaceae	Sphingomonas	0 ± 0.001	0.07 ± 0.06	0.0461073
	Control	314	Bacteria	Proteobacteria	Alphaproteobacteria	Sphingomonadales	Sphingomonadaceae	Sphingomonas	0.001 ± 0.001	0.174 ± 0.202	0.0361632
	Control	434	Bacteria	Proteobacteria	Alphaproteobacteria	Sphingomonadales	Sphingomonadaceae	Sphingomonas	0.001 ± 0.001	0.237 ± 0.025	0.0239252
	Control	322	Bacteria	Proteobacteria	Betaproteobacteria	Burkholderiales	Comamonadaceae	Azohydromonas	0 ± 0.001	0.186 ± 0.264	0.0809434
	Control	2335	Bacteria	Proteobacteria	Betaproteobacteria	Burkholderiales	Comamonadaceae	NA	0 ± 0	0.096 ± 0.132	0.0578017
	Control	254	Bacteria	Proteobacteria	Betaproteobacteria	Burkholderiales	Comamonadaceae	Ramlibacter	0.007 ± 0.006	0.089 ± 0.081	0.0899468
	Control	382	Bacteria	Proteobacteria	Betaproteobacteria	Burkholderiales	Comamonadaceae	Ramlibacter	0.002 ± 0.002	0.051 ± 0.046	0.0729121
	Control	473	Bacteria	Proteobacteria	Betaproteobacteria	Burkholderiales	Comamonadaceae	Ramlibacter	0.001 ± 0.002	0.074 ± 0.035	0.0482328
	Control	638	Bacteria	Proteobacteria	Betaproteobacteria	Burkholderiales	Comamonadaceae	Xenophilus	0 ± 0.001	0.39 ± 0.478	0.0269624
	Control	137	Bacteria	Proteobacteria	Betaproteobacteria	Burkholderiales	Oxalobacteraceae	Paucimonas	0.007 ± 0.004	0.199 ± 0.038	0.0230231
	Control	474	Bacteria	Proteobacteria	Betaproteobacteria	Nitrosomonadales	Nitrosomonadaceae	NA	0.001 ± 0.001	0.324 ± 0.253	0.0258583
	Control	1580	Bacteria	Proteobacteria	Deltaproteobacteria	Bdellovibrionales	Bdellovibrionaceae	Bdellovibrio	0 ± 0	0.068 ± 0.043	0.0347147
	Control	642	Bacteria	Proteobacteria	Deltaproteobacteria	Bdellovibrionales	Bdellovibrionaceae	OM27_clade	0 ± 0.001	0.07 ± 0.046	0.0379481
	Control	189	Bacteria	Proteobacteria	Deltaproteobacteria	Myxococcales	BIrii41	NA	0 ± 0.001	0.459 ± 0.073	0.0233317
	Control	522	Bacteria	Proteobacteria	Deltaproteobacteria	Myxococcales	BIrii41	NA	0.001 ± 0.001	0.132 ± 0.014	0.0349149
	Control	614	Bacteria	Proteobacteria	Deltaproteobacteria	Myxococcales	BIrii41	NA	0 ± 0	0.513 ± 0.239	0.0198653
	Control	620	Bacteria	Proteobacteria	Deltaproteobacteria	Myxococcales	BIrii41	NA	0 ± 0	0.347 ± 0.426	0.0690063
	Control	194	Bacteria	Proteobacteria	Deltaproteobacteria	Myxococcales	Haliangiaceae	Haliangium	0 ± 0	0.67 ± 0.278	0.0182541
	Control	3310	Bacteria	Proteobacteria	Deltaproteobacteria	Myxococcales	Haliangiaceae	Haliangium	0 ± 0	0.063 ± 0.06	0.0754492
	Control	2109	Bacteria	Proteobacteria	Deltaproteobacteria	Myxococcales	mle1-27	NA	0 ± 0	0.101 ± 0.078	0.0285089
	Control	283	Bacteria	Proteobacteria	Deltaproteobacteria	Myxococcales	Polyangiaceae	Sorangium	0 ± 0	0.101 ± 0.121	0.0373757
	Control	966	Bacteria	Proteobacteria	Deltaproteobacteria	Myxococcales	Polyangiaceae	Sorangium	0 ± 0	0.077 ± 0.096	0.0493221
	Control	1341	Bacteria	Proteobacteria	Deltaproteobacteria	Myxococcales	Polyangiaceae	Sorangium	0 ± 0	0.078 ± 0.107	0.0587127
	Control	294	Bacteria	Proteobacteria	Deltaproteobacteria	Myxococcales	Sandaracinaceae	Sandaracinus	0 ± 0	0.183 ± 0.113	0.0234763
	Control	1329	Bacteria	Proteobacteria	Deltaproteobacteria	NA	NA	NA	0 ± 0	0.131 ± 0.19	0.0964528
	Control	362	Bacteria	Proteobacteria	Gammaproteobacteria	Enterobacteriales	Enterobacteriaceae	Enterobacter	0 ± 0	0.615 ± 0.595	0.0215399
	Control	735	Bacteria	Proteobacteria	Gammaproteobacteria	Legionellales	Legionellaceae	Legionella	0 ± 0	0.195 ± 0.041	0.024272
	Control	1128	Bacteria	Proteobacteria	Gammaproteobacteria	NA	NA	NA	0 ± 0	0.091 ± 0.063	0.026924
	Control	1137	Bacteria	Proteobacteria	Gammaproteobacteria	Oceanospirillales	Oceanospirillaceae	Pseudohongiella	0.001 ± 0.001	0.135 ± 0.047	0.0300817
	Control	88	Bacteria	Proteobacteria	Gammaproteobacteria	Pseudomonadales	Pseudomonadaceae	Azotobacter	0.05 ± 0.009	0.226 ± 0.061	0.0620189
	Control	505	Bacteria	Proteobacteria	Gammaproteobacteria	Xanthomonadales	NA	NA	0 ± 0	0.291 ± 0.16	0.0207222
	Control	569	Bacteria	Proteobacteria	Gammaproteobacteria	Xanthomonadales	NA	NA	0 ± 0.001	0.109 ± 0.008	0.031965
	Control	862	Bacteria	Proteobacteria	Gammaproteobacteria	Xanthomonadales	NA	NA	0.005 ± 0.004	0.07 ± 0.015	0.0938859
	Control	49	Bacteria	Proteobacteria	Gammaproteobacteria	Xanthomonadales	Xanthomonadaceae	Lysobacter	0.004 ± 0.003	0.858 ± 0.548	0.0119827
	Control	128	Bacteria	Proteobacteria	Gammaproteobacteria	Xanthomonadales	Xanthomonadaceae	Lysobacter	0.009 ± 0.004	0.143 ± 0.075	0.0363385
	Control	152	Bacteria	Proteobacteria	Gammaproteobacteria	Xanthomonadales	Xanthomonadaceae	Lysobacter	0.002 ± 0.001	0.101 ± 0.104	0.0452055
	Control	199	Bacteria	Proteobacteria	Gammaproteobacteria	Xanthomonadales	Xanthomonadaceae	NA	0 ± 0	0.415 ± 0.353	0.0193276
	Control	378	Bacteria	Proteobacteria	Gammaproteobacteria	Xanthomonadales	Xanthomonadales_Incertae_Sedis	Acidibacter	0.001 ± 0.001	0.13 ± 0.024	0.027477
	Control	36	Bacteria	Proteobacteria	Gammaproteobacteria	Xanthomonadales	Xanthomonadales_Incertae_Sedis	Steroidobacter	0.112 ± 0.045	0.988 ± 0.133	0.0143011
	Control	64	Bacteria	Proteobacteria	Gammaproteobacteria	Xanthomonadales	Xanthomonadales_Incertae_Sedis	Steroidobacter	0.048 ± 0.008	0.371 ± 0.078	0.0211307
	Control	892	Bacteria	Proteobacteria	Gammaproteobacteria	Xanthomonadales	Xanthomonadales_Incertae_Sedis	Steroidobacter	0 ± 0	0.085 ± 0.027	0.0294413
	Control	301	Bacteria	Verrucomicrobia	OPB35_soil_group	NA	NA	NA	0 ± 0	0.124 ± 0.117	0.0405278
	Control	277	Bacteria	Verrucomicrobia	Opitutae	Opitutales	Opitutaceae	Opitutus	0.001 ± 0.001	0.143 ± 0.077	0.0344061
	Control	297	Bacteria	Verrucomicrobia	Opitutae	Opitutales	Opitutaceae	Opitutus	0.001 ± 0.002	0.551 ± 0.465	0.0261667
	Control	470	Bacteria	Verrucomicrobia	Opitutae	Opitutales	Opitutaceae	Opitutus	0.001 ± 0.001	0.301 ± 0.203	0.0272391
	Control	3370	Bacteria	Verrucomicrobia	Opitutae	Opitutales	Opitutaceae	Opitutus	0 ± 0	0.039 ± 0.053	0.0785372
	Control	672	Bacteria	Verrucomicrobia	Spartobacteria	Chthoniobacterales	Chthoniobacteraceae	Chthoniobacter	0.001 ± 0.001	0.062 ± 0.041	0.0500668
	Control	968	Bacteria	Verrucomicrobia	Spartobacteria	Chthoniobacterales	Chthoniobacteraceae	Chthoniobacter	0 ± 0	0.059 ± 0.048	0.0371279
	Control	2139	Bacteria	Verrucomicrobia	Spartobacteria	Chthoniobacterales	Chthoniobacteraceae	Chthoniobacter	0 ± 0	0.086 ± 0.066	0.0311152
	Control	3	Bacteria	Verrucomicrobia	Verrucomicrobiae	Verrucomicrobiales	Verrucomicrobiaceae	Haloferula	0.423 ± 0.35	6.248 ± 3.274	0.0255583
	High salinity	337	Bacteria	Actinobacteria	Actinobacteria	Micrococcales	Bogoriellaceae	Georgenia	0.195 ± 0.052	0 ± 0	0.048495
	High salinity	157	Bacteria	Actinobacteria	Actinobacteria	Micrococcales	Cellulomonadaceae	Actinotalea	0.707 ± 0.86	0.004 ± 0.004	0.0454157
	High salinity	542	Bacteria	Actinobacteria	Actinobacteria	Micrococcales	Cellulomonadaceae	Actinotalea	0.179 ± 0.095	0.007 ± 0.009	0.08563
	High salinity	203	Bacteria	Actinobacteria	Actinobacteria	Micrococcales	Cellulomonadaceae	NA	0.444 ± 0.282	0.066 ± 0.053	0.0518056
	High salinity	47	Bacteria	Actinobacteria	Actinobacteria	Micrococcales	Microbacteriaceae	Agromyces	0.653 ± 0.229	0.145 ± 0.061	0.0165362
	High salinity	562	Bacteria	Actinobacteria	Actinobacteria	Micrococcales	Microbacteriaceae	Microbacterium	0.058 ± 0.053	0.007 ± 0.005	0.0500823
	High salinity	560	Bacteria	Actinobacteria	Actinobacteria	Micrococcales	Promicromonosporaceae	Cellulosimicrobium	0.138 ± 0.049	0.023 ± 0.016	0.0411564
	High salinity	153	Bacteria	Actinobacteria	Actinobacteria	Micrococcales	Promicromonosporaceae	Isoptericola	0.507 ± 0.399	0.001 ± 0.001	0.0351036
	High salinity	245	Bacteria	Actinobacteria	Actinobacteria	Micrococcales	Promicromonosporaceae	Isoptericola	0.07 ± 0.038	0.025 ± 0.011	0.035335
	High salinity	274	Bacteria	Actinobacteria	Actinobacteria	Micrococcales	Promicromonosporaceae	Isoptericola	0.116 ± 0.036	0.014 ± 0.008	0.0571438
	High salinity	574	Bacteria	Actinobacteria	Actinobacteria	Micrococcales	Promicromonosporaceae	Myceligenerans	0.131 ± 0.116	0 ± 0	0.0479702
	High salinity	1050	Bacteria	Actinobacteria	Actinobacteria	Micrococcales	Promicromonosporaceae	NA	0.071 ± 0.077	0 ± 0	0.0516953
	High salinity	29	Bacteria	Actinobacteria	Actinobacteria	Micrococcales	Promicromonosporaceae	Promicromonospora	1.168 ± 0.325	0.274 ± 0.079	0.00715816
	High salinity	224	Bacteria	Actinobacteria	Actinobacteria	Propionibacteriales	Nocardioidaceae	Nocardioides	0.21 ± 0.113	0 ± 0	0.0440878
	High salinity	392	Bacteria	Actinobacteria	Actinobacteria	Propionibacteriales	Nocardioidaceae	Nocardioides	0.124 ± 0.036	0.016 ± 0.004	0.0156828
	High salinity	424	Bacteria	Actinobacteria	Actinobacteria	Propionibacteriales	Nocardioidaceae	Nocardioides	0.121 ± 0.165	0.005 ± 0.001	0.0591577
	High salinity	1395	Bacteria	Actinobacteria	Actinobacteria	Propionibacteriales	Nocardioidaceae	Nocardioides	0.046 ± 0.052	0 ± 0	0.0598109
	High salinity	251	Bacteria	Actinobacteria	Actinobacteria	Pseudonocardiales	Pseudonocardiaceae	Pseudonocardia	0.089 ± 0.029	0.031 ± 0.015	0.0535057
	High salinity	11	Bacteria	Actinobacteria	Actinobacteria	Streptomycetales	Streptomycetaceae	Streptomyces	1.832 ± 0.228	0.753 ± 0.153	0.0109647
	High salinity	92	Bacteria	Actinobacteria	Actinobacteria	Streptomycetales	Streptomycetaceae	Streptomyces	0.247 ± 0.046	0.116 ± 0.034	0.0378196
	High salinity	167	Bacteria	Actinobacteria	Actinobacteria	Streptomycetales	Streptomycetaceae	Streptomyces	0.08 ± 0.021	0.044 ± 0.006	0.0252413
	High salinity	818	Bacteria	Actinobacteria	Nitriliruptoria	Euzebyales	Euzebyaceae	NA	0.104 ± 0.048	0 ± 0	0.0510285
	High salinity	918	Bacteria	Bacteroidetes	Bacteroidetes_Incertae_Sedis	Order_II	Rhodothermaceae	NA	0.09 ± 0.052	0 ± 0	0.0510213
	High salinity	874	Bacteria	Bacteroidetes	Cytophagia	Cytophagales	Cytophagaceae	NA	0.092 ± 0.144	0 ± 0	0.0622833
	High salinity	102	Bacteria	Bacteroidetes	Flavobacteriia	Flavobacteriales	Flavobacteriaceae	Salinimicrobium	0.934 ± 0.767	0 ± 0	0.0317824
	High salinity	757	Bacteria	Bacteroidetes	Flavobacteriia	Flavobacteriales	Flavobacteriaceae	Salinimicrobium	0.108 ± 0.116	0 ± 0	0.0517768
	High salinity	504	Bacteria	Bacteroidetes	NA	NA	NA	NA	0.205 ± 0.284	0 ± 0	0.0416288
	High salinity	208	Bacteria	Bacteroidetes	Sphingobacteriia	Sphingobacteriales	Chitinophagaceae	NA	0.388 ± 0.187	0 ± 0	0.0402009
	High salinity	1142	Bacteria	Bacteroidetes	Sphingobacteriia	Sphingobacteriales	NA	NA	0.063 ± 0.063	0 ± 0	0.059444
	High salinity	50	Bacteria	Bacteroidetes	Sphingobacteriia	Sphingobacteriales	Sphingobacteriaceae	Parapedobacter	0.869 ± 0.274	0 ± 0	0.039196
	High salinity	1202	Bacteria	Bacteroidetes	Sphingobacteriia	Sphingobacteriales	Sphingobacteriaceae	Parapedobacter	0.049 ± 0.049	0 ± 0	0.0622615
	High salinity	259	Bacteria	BRC1	NA	NA	NA	NA	0.207 ± 0.165	0.001 ± 0.001	0.0438094
	High salinity	705	Bacteria	Cyanobacteria	ML635J-21	NA	NA	NA	0.14 ± 0.054	0 ± 0	0.0472164
	High salinity	44	Bacteria	Firmicutes	Bacilli	Bacillales	Bacillaceae	Anoxybacillus	0.172 ± 0.022	0.145 ± 0.032	0.0670021
	High salinity	182	Bacteria	Firmicutes	Bacilli	Bacillales	Bacillaceae	Anoxybacillus	0.151 ± 0.026	0.057 ± 0.008	0.0220675
	High salinity	7	Bacteria	Firmicutes	Bacilli	Bacillales	Bacillaceae	Bacillus	2.13 ± 0.153	1.179 ± 0.412	0.0535923
	High salinity	39	Bacteria	Firmicutes	Bacilli	Bacillales	Bacillaceae	Bacillus	0.593 ± 0.146	0.402 ± 0.037	0.0176675
	High salinity	74	Bacteria	Firmicutes	Bacilli	Bacillales	Bacillaceae	Bacillus	0.248 ± 0.012	0.168 ± 0.016	0.020465
	High salinity	100	Bacteria	Firmicutes	Bacilli	Bacillales	Bacillaceae	Bacillus	0.183 ± 0.022	0.103 ± 0.052	0.0849458
	High salinity	125	Bacteria	Firmicutes	Bacilli	Bacillales	Bacillaceae	Bacillus	0.183 ± 0.038	0.065 ± 0.055	0.0977501
	High salinity	133	Bacteria	Firmicutes	Bacilli	Bacillales	Bacillaceae	Falsibacillus	0.1 ± 0.018	0.042 ± 0.02	0.0726764
	High salinity	114	Bacteria	Firmicutes	Bacilli	Bacillales	Bacillaceae	Fictibacillus	0.213 ± 0.042	0.181 ± 0.038	0.0628438
	High salinity	6	Bacteria	Firmicutes	Bacilli	Bacillales	Bacillaceae	NA	0.896 ± 0.13	0.549 ± 0.167	0.0569218
	High salinity	17	Bacteria	Firmicutes	Bacilli	Bacillales	Bacillaceae	NA	0.589 ± 0.036	0.5 ± 0.099	0.0539123
	High salinity	10	Bacteria	Firmicutes	Bacilli	Bacillales	NA	NA	1.541 ± 0.25	1.314 ± 0.456	0.0990785
	High salinity	81	Bacteria	Firmicutes	Bacilli	Bacillales	NA	NA	0.167 ± 0.034	0.167 ± 0.028	0.0949948
	High salinity	244	Bacteria	Firmicutes	Bacilli	Bacillales	NA	NA	0.092 ± 0.003	0.034 ± 0.014	0.0556931
	High salinity	14	Bacteria	Firmicutes	Bacilli	Bacillales	Paenibacillaceae	Ammoniphilus	0.702 ± 0.14	0.506 ± 0.129	0.0263979
	High salinity	24	Bacteria	Firmicutes	Bacilli	Bacillales	Paenibacillaceae	Ammoniphilus	0.188 ± 0.022	0.19 ± 0.054	0.0892439
	High salinity	25	Bacteria	Firmicutes	Bacilli	Bacillales	Paenibacillaceae	Ammoniphilus	0.246 ± 0.032	0.191 ± 0.036	0.0219832
	High salinity	8	Bacteria	Firmicutes	Bacilli	Bacillales	Paenibacillaceae	Oxalophagus	0.36 ± 0.094	0.375 ± 0.093	0.07529
	High salinity	75	Bacteria	Firmicutes	Bacilli	Bacillales	Paenibacillaceae	Paenibacillus	0.226 ± 0.07	0.207 ± 0.075	0.0815555
	High salinity	38	Bacteria	Firmicutes	Bacilli	Bacillales	Planococcaceae	Domibacillus	0.48 ± 0.09	0.322 ± 0.024	0.0169162
	High salinity	89	Bacteria	Firmicutes	Bacilli	Bacillales	Planococcaceae	Domibacillus	0.118 ± 0.032	0.075 ± 0.021	0.058693
	High salinity	104	Bacteria	Firmicutes	Bacilli	Bacillales	Planococcaceae	Domibacillus	0.173 ± 0.016	0.102 ± 0.029	0.0574678
	High salinity	264	Bacteria	Firmicutes	Bacilli	Bacillales	Planococcaceae	Domibacillus	0.086 ± 0.014	0.035 ± 0.012	0.0488088
	High salinity	1	Bacteria	Firmicutes	Bacilli	Bacillales	Planococcaceae	NA	3.99 ± 0.11	3.155 ± 0.836	0.0652753
	High salinity	2	Bacteria	Firmicutes	Bacilli	Bacillales	Planococcaceae	NA	4.253 ± 0.282	2.586 ± 0.847	0.0562142
	High salinity	13	Bacteria	Firmicutes	Bacilli	Bacillales	Planococcaceae	NA	1.206 ± 0.152	0.994 ± 0.127	0.0110773
	High salinity	20	Bacteria	Firmicutes	Bacilli	Bacillales	Planococcaceae	NA	0.589 ± 0.068	0.492 ± 0.029	0.0143964
	High salinity	35	Bacteria	Firmicutes	Bacilli	Bacillales	Planococcaceae	NA	0.397 ± 0.036	0.299 ± 0.102	0.0823253
	High salinity	55	Bacteria	Firmicutes	Bacilli	Bacillales	Planococcaceae	NA	0.304 ± 0.028	0.189 ± 0.058	0.0666269
	High salinity	111	Bacteria	Firmicutes	Bacilli	Bacillales	Planococcaceae	Paenisporosarcina	0.18 ± 0.009	0.132 ± 0.023	0.0370505
	High salinity	188	Bacteria	Firmicutes	Bacilli	NA	NA	NA	0.111 ± 0.004	0.033 ± 0.006	0.0249014
	High salinity	108	Bacteria	Firmicutes	Clostridia	Clostridiales	Clostridiaceae_4	Caminicella	1.073 ± 1.003	0 ± 0	0.0455783
	High salinity	19	Bacteria	Gemmatimonadetes	Longimicrobia	Longimicrobiales	Longimicrobiaceae	NA	4.196 ± 4.215	0 ± 0	0.0324433
	High salinity	717	Bacteria	Gemmatimonadetes	Longimicrobia	Longimicrobiales	Longimicrobiaceae	NA	0.137 ± 0.136	0 ± 0	0.0474057
	High salinity	1284	Bacteria	Gemmatimonadetes	Longimicrobia	Longimicrobiales	Longimicrobiaceae	NA	0.054 ± 0.043	0 ± 0	0.0662254
	High salinity	110	Bacteria	Gemmatimonadetes	S0134_terrestrial_group	NA	NA	NA	0.91 ± 0.438	0 ± 0	0.0359609
	High salinity	180	Bacteria	Gemmatimonadetes	S0134_terrestrial_group	NA	NA	NA	0.568 ± 0.458	0 ± 0	0.0319271
	High salinity	1070	Bacteria	Gemmatimonadetes	S0134_terrestrial_group	NA	NA	NA	0.08 ± 0.031	0 ± 0	0.0587159
	High salinity	755	Bacteria	NA	NA	NA	NA	NA	0.13 ± 0.081	0 ± 0	0.0461756
	High salinity	84	Bacteria	Planctomycetes	Phycisphaerae	Phycisphaerales	Phycisphaeraceae	NA	1.231 ± 0.997	0 ± 0	0.0332209
	High salinity	974	Bacteria	Planctomycetes	Phycisphaerae	Phycisphaerales	Phycisphaeraceae	SM1A02	0.091 ± 0.091	0.001 ± 0.001	0.0593499
	High salinity	807	Bacteria	Planctomycetes	Phycisphaerae	Tepidisphaerales	Tepidisphaeraceae	NA	0.119 ± 0.04	0 ± 0	0.0513062
	High salinity	211	Bacteria	Planctomycetes	Planctomycetacia	Planctomycetales	Planctomycetaceae	Planctomyces	0.487 ± 0.197	0 ± 0	0.0379636
	High salinity	1289	Bacteria	Planctomycetes	Planctomycetacia	Planctomycetales	Planctomycetaceae	Singulisphaera	0.061 ± 0.045	0 ± 0	0.0571419
	High salinity	956	Bacteria	Proteobacteria	Alphaproteobacteria	E6aD10	NA	NA	0.091 ± 0.056	0 ± 0	0.0506666
	High salinity	1089	Bacteria	Proteobacteria	Alphaproteobacteria	E6aD10	NA	NA	0.07 ± 0.08	0 ± 0	0.0722331
	High salinity	200	Bacteria	Proteobacteria	Alphaproteobacteria	Rhizobiales	Aurantimonadaceae	Aureimonas	0.316 ± 0.467	0.013 ± 0.009	0.0510223
	High salinity	90	Bacteria	Proteobacteria	Alphaproteobacteria	Rhizobiales	Aurantimonadaceae	NA	0.818 ± 0.595	0.016 ± 0.027	0.095029
	High salinity	528	Bacteria	Proteobacteria	Alphaproteobacteria	Rhizobiales	Brucellaceae	Ochrobactrum	0.071 ± 0.029	0.001 ± 0.002	0.0763975
	High salinity	942	Bacteria	Proteobacteria	Alphaproteobacteria	Rhizobiales	Hyphomicrobiaceae	Devosia	0.05 ± 0.051	0 ± 0	0.0654802
	High salinity	37	Bacteria	Proteobacteria	Alphaproteobacteria	Rhizobiales	Hyphomicrobiaceae	Pelagibacterium	0.742 ± 0.18	0.002 ± 0.002	0.0421128
	High salinity	510	Bacteria	Proteobacteria	Alphaproteobacteria	Rhizobiales	Methylobacteriaceae	NA	0.18 ± 0.131	0.001 ± 0.001	0.0471766
	High salinity	602	Bacteria	Proteobacteria	Alphaproteobacteria	Rhizobiales	NA	NA	0.07 ± 0.021	0.035 ± 0.013	0.066629
	High salinity	77	Bacteria	Proteobacteria	Alphaproteobacteria	Rhizobiales	Phyllobacteriaceae	Mesorhizobium	0.857 ± 0.409	0.005 ± 0.005	0.0460265
	High salinity	898	Bacteria	Proteobacteria	Alphaproteobacteria	Rhizobiales	Phyllobacteriaceae	Mesorhizobium	0.094 ± 0.127	0.001 ± 0.001	0.0563785
	High salinity	948	Bacteria	Proteobacteria	Alphaproteobacteria	Rhizobiales	Phyllobacteriaceae	Mesorhizobium	0.094 ± 0.084	0 ± 0	0.0458633
	High salinity	134	Bacteria	Proteobacteria	Alphaproteobacteria	Rhizobiales	Phyllobacteriaceae	NA	0.254 ± 0.064	0.051 ± 0.015	0.0188094
	High salinity	881	Bacteria	Proteobacteria	Alphaproteobacteria	Rhizobiales	Phyllobacteriaceae	Nitratireductor	0.063 ± 0.027	0.001 ± 0.001	0.0633431
	High salinity	833	Bacteria	Proteobacteria	Alphaproteobacteria	Rhizobiales	Phyllobacteriaceae	Thermovum	0.109 ± 0.054	0 ± 0	0.0500572
	High salinity	169	Bacteria	Proteobacteria	Alphaproteobacteria	Rhizobiales	Rhizobiaceae	Neorhizobium	0.506 ± 0.771	0.001 ± 0.001	0.040174
	High salinity	150	Bacteria	Proteobacteria	Alphaproteobacteria	Rhizobiales	Rhizobiaceae	Rhizobium	0.17 ± 0.085	0.008 ± 0.007	0.0832606
	High salinity	1764	Bacteria	Proteobacteria	Alphaproteobacteria	Rhizobiales	Rhodobiaceae	Tepidamorphus	0.042 ± 0.059	0 ± 0	0.0717472
	High salinity	544	Bacteria	Proteobacteria	Alphaproteobacteria	Rhodospirillales	Rhodospirillaceae	Ferrovibrio	0.088 ± 0.027	0.001 ± 0.002	0.0714711
	High salinity	155	Bacteria	Proteobacteria	Alphaproteobacteria	Rhodospirillales	Rhodospirillaceae	NA	0.265 ± 0.106	0 ± 0	0.0438122
	High salinity	295	Bacteria	Proteobacteria	Alphaproteobacteria	Rhodospirillales	Rhodospirillaceae	NA	0.126 ± 0.04	0.032 ± 0.006	0.0215391
	High salinity	1134	Bacteria	Proteobacteria	Alphaproteobacteria	Rhodospirillales	Rhodospirillaceae	NA	0.063 ± 0.045	0 ± 0	0.0574691
	High salinity	227	Bacteria	Proteobacteria	Alphaproteobacteria	Rhodospirillales	Rhodospirillaceae	Pelagibius	0.485 ± 0.457	0 ± 0	0.0344441
	High salinity	386	Bacteria	Proteobacteria	Alphaproteobacteria	Rhodospirillales	Rhodospirillaceae	Pelagibius	0.244 ± 0.223	0 ± 0	0.0381587
	High salinity	550	Bacteria	Proteobacteria	Alphaproteobacteria	Rhodospirillales	Rhodospirillaceae	Pelagibius	0.17 ± 0.164	0 ± 0	0.0434027
	High salinity	288	Bacteria	Proteobacteria	Alphaproteobacteria	Rhodospirillales	Rhodospirillaceae	Rhodocista	0.134 ± 0.058	0.002 ± 0.004	0.0718754
	High salinity	454	Bacteria	Proteobacteria	Alphaproteobacteria	Rhodospirillales	Rhodospirillaceae	Rhodocista	0.12 ± 0.061	0 ± 0	0.0457869
	High salinity	290	Bacteria	Proteobacteria	Alphaproteobacteria	Rhodospirillales	Rhodospirillaceae	Thalassobaculum	0.269 ± 0.149	0 ± 0	0.0423219
	High salinity	603	Bacteria	Proteobacteria	Alphaproteobacteria	Rhodospirillales	Rhodospirillaceae	Thalassobaculum	0.108 ± 0.091	0 ± 0	0.0498292
	High salinity	72	Bacteria	Proteobacteria	Alphaproteobacteria	Rhodospirillales	Rhodospirillales_Incertae_Sedis	Geminicoccus	0.649 ± 0.256	0.302 ± 0.016	0.0226547
	High salinity	587	Bacteria	Proteobacteria	Alphaproteobacteria	Rickettsiales	Mitochondria	NA	0.076 ± 0.055	0.011 ± 0.008	0.0792828
	High salinity	373	Bacteria	Proteobacteria	Alphaproteobacteria	Rickettsiales	Rickettsiales_Incertae_Sedis	Constrictibacter	0.207 ± 0.057	0 ± 0	0.046934
	High salinity	444	Bacteria	Proteobacteria	Alphaproteobacteria	Sphingomonadales	Ellin6055	NA	0.087 ± 0.044	0 ± 0	0.0505497
	High salinity	579	Bacteria	Proteobacteria	Alphaproteobacteria	Sphingomonadales	Ellin6055	NA	0.102 ± 0.064	0 ± 0	0.0497333
	High salinity	9	Bacteria	Proteobacteria	Alphaproteobacteria	Sphingomonadales	Erythrobacteraceae	Altererythrobacter	4.584 ± 0.946	0.037 ± 0.017	0.0118064
	High salinity	395	Bacteria	Proteobacteria	Alphaproteobacteria	Sphingomonadales	Erythrobacteraceae	Altererythrobacter	0.11 ± 0.086	0.003 ± 0.005	0.0830244
	High salinity	718	Bacteria	Proteobacteria	Alphaproteobacteria	Sphingomonadales	Erythrobacteraceae	Altererythrobacter	0.144 ± 0.178	0 ± 0	0.0462924
	High salinity	120	Bacteria	Proteobacteria	Alphaproteobacteria	Sphingomonadales	Erythrobacteraceae	Erythrobacter	0.307 ± 0.257	0.001 ± 0.001	0.0395904
	High salinity	80	Bacteria	Proteobacteria	Alphaproteobacteria	Sphingomonadales	JG34-KF-161	NA	0.201 ± 0.01	0.027 ± 0.007	0.0228182
	High salinity	778	Bacteria	Proteobacteria	Deltaproteobacteria	Bdellovibrionales	Bacteriovoracaceae	NA	0.119 ± 0.038	0 ± 0	0.0519592
	High salinity	626	Bacteria	Proteobacteria	Deltaproteobacteria	Bdellovibrionales	Bacteriovoracaceae	Peredibacter	0.161 ± 0.131	0 ± 0	0.0431099
	High salinity	640	Bacteria	Proteobacteria	Deltaproteobacteria	Bdellovibrionales	Bdellovibrionaceae	OM27_clade	0.142 ± 0.09	0 ± 0	0.0433809
	High salinity	228	Bacteria	Proteobacteria	Deltaproteobacteria	Myxococcales	Polyangiaceae	Jahnella	0.28 ± 0.279	0 ± 0	0.0367488
	High salinity	261	Bacteria	Proteobacteria	Gammaproteobacteria	Cellvibrionales	Cellvibrionaceae	NA	0.43 ± 0.532	0 ± 0	0.0325385
	High salinity	616	Bacteria	Proteobacteria	Gammaproteobacteria	NA	NA	NA	0.146 ± 0.084	0 ± 0	0.0485943
	High salinity	702	Bacteria	Proteobacteria	Gammaproteobacteria	NA	NA	NA	0.084 ± 0.102	0.001 ± 0.001	0.0819489
	High salinity	993	Bacteria	Proteobacteria	Gammaproteobacteria	Pseudomonadales	Pseudomonadaceae	Azomonas	0.09 ± 0.161	0 ± 0	0.0761934
	High salinity	16	Bacteria	Proteobacteria	Gammaproteobacteria	Pseudomonadales	Pseudomonadaceae	Pseudomonas	5.474 ± 5.25	0.001 ± 0.001	0.0214737
	High salinity	18	Bacteria	Proteobacteria	Gammaproteobacteria	Pseudomonadales	Pseudomonadaceae	Pseudomonas	4.595 ± 1.873	0 ± 0	0.02967
	High salinity	40	Bacteria	Proteobacteria	Gammaproteobacteria	Pseudomonadales	Pseudomonadaceae	Pseudomonas	2.457 ± 1.104	0.027 ± 0.042	0.0755316
	High salinity	83	Bacteria	Proteobacteria	Gammaproteobacteria	Pseudomonadales	Pseudomonadaceae	Pseudomonas	1.369 ± 0.531	0 ± 0	0.0347243
	High salinity	185	Bacteria	Proteobacteria	Gammaproteobacteria	Pseudomonadales	Pseudomonadaceae	Pseudomonas	0.622 ± 0.85	0 ± 0	0.0604015
	High salinity	151	Bacteria	Proteobacteria	Gammaproteobacteria	Thiotrichales	Thiotrichaceae	Methylohalomonas	0.088 ± 0.131	0 ± 0	0.0625756
	High salinity	383	Bacteria	Proteobacteria	Gammaproteobacteria	Thiotrichales	Thiotrichaceae	Methylohalomonas	0.086 ± 0.03	0 ± 0	0.0547115
	High salinity	435	Bacteria	Proteobacteria	Gammaproteobacteria	Thiotrichales	Thiotrichaceae	Methylohalomonas	0.136 ± 0.103	0 ± 0	0.0580165
	High salinity	107	Bacteria	Proteobacteria	Gammaproteobacteria	Xanthomonadales	NA	NA	0.095 ± 0.007	0 ± 0	0.0577591
	High salinity	674	Bacteria	Proteobacteria	Gammaproteobacteria	Xanthomonadales	NA	NA	0.13 ± 0.066	0 ± 0	0.0449349
	High salinity	507	Bacteria	Proteobacteria	Gammaproteobacteria	Xanthomonadales	Xanthomonadaceae	Luteimonas	0.114 ± 0.065	0.001 ± 0.002	0.0625141
	High salinity	342	Bacteria	Proteobacteria	Gammaproteobacteria	Xanthomonadales	Xanthomonadaceae	Lysobacter	0.078 ± 0.037	0 ± 0	0.0590039
	High salinity	430	Bacteria	Proteobacteria	Gammaproteobacteria	Xanthomonadales	Xanthomonadaceae	Lysobacter	0.126 ± 0.115	0.001 ± 0.001	0.0486899
	High salinity	275	Bacteria	Proteobacteria	Gammaproteobacteria	Xanthomonadales	Xanthomonadaceae	NA	0.396 ± 0.205	0.007 ± 0.012	0.0886522
	High salinity	1831	Bacteria	Proteobacteria	Gammaproteobacteria	Xanthomonadales	Xanthomonadaceae	NA	0.039 ± 0.064	0 ± 0	0.0949112
	High salinity	246	Bacteria	Proteobacteria	Gammaproteobacteria	Xanthomonadales	Xanthomonadales_Incertae_Sedis	Steroidobacter	0.253 ± 0.077	0.061 ± 0.021	0.0313277
	High salinity	1078	Bacteria	Verrucomicrobia	OPB35_soil_group	NA	NA	NA	0.08 ± 0.096	0 ± 0	0.0526757
	High salinity	23	Bacteria	Verrucomicrobia	Opitutae	Opitutales	Opitutaceae	Opitutus	1.483 ± 0.576	0.802 ± 0.366	0.0775936
	High salinity	101	Bacteria	Verrucomicrobia	Opitutae	Opitutales	Opitutaceae	Opitutus	1.076 ± 0.944	0 ± 0	0.0276578
	High salinity	1051	Bacteria	Verrucomicrobia	Opitutae	Opitutales	Opitutaceae	Opitutus	0.086 ± 0.093	0 ± 0	0.0506493

## Sheet: Bare C+C vs C
SVs differentially abundant in the control bare soil samples with straw addition and in the control bare soil samples without straw addition. Results from ALDEx2.
p-values are from Welch's t-tests with Benjamini-Hochberg correction.
									Relative abundance (%) average ± SD
	More abundant in	SV#	Domain	Phylum	Class	Order	Family	Genus	With straw	No straw	corrected p
	No straw	130	Archaea	Thaumarchaeota	Soil_Crenarchaeotic_Group(SCG)	NA	NA	NA	0.017 ± 0.001	0.389 ± 0.094	0.000316286
	No straw	158	Archaea	Thaumarchaeota	Soil_Crenarchaeotic_Group(SCG)	NA	NA	NA	0.013 ± 0.002	0.32 ± 0.115	0.000444464
	No straw	286	Archaea	Thaumarchaeota	Soil_Crenarchaeotic_Group(SCG)	NA	NA	NA	0.004 ± 0.003	0.158 ± 0.019	0.0045097
	No straw	353	Archaea	Thaumarchaeota	Soil_Crenarchaeotic_Group(SCG)	NA	NA	NA	0.011 ± 0.006	0.094 ± 0.03	0.0160431
	No straw	357	Archaea	Thaumarchaeota	Soil_Crenarchaeotic_Group(SCG)	NA	NA	NA	0.001 ± 0.001	0.127 ± 0.025	0.0145716
	No straw	571	Archaea	Thaumarchaeota	Soil_Crenarchaeotic_Group(SCG)	NA	NA	NA	0.005 ± 0.001	0.052 ± 0.015	0.00496884
	No straw	612	Archaea	Thaumarchaeota	Soil_Crenarchaeotic_Group(SCG)	NA	NA	NA	0.003 ± 0	0.069 ± 0.01	0.00494241
	No straw	22	Archaea	Thaumarchaeota	Soil_Crenarchaeotic_Group(SCG)	Unknown_Order	Unknown_Family	Candidatus_Nitrososphaera	0.052 ± 0.014	1.585 ± 0.427	0.000508386
	No straw	34	Archaea	Thaumarchaeota	Soil_Crenarchaeotic_Group(SCG)	Unknown_Order	Unknown_Family	Candidatus_Nitrososphaera	0.094 ± 0.016	1.304 ± 0.288	0.000447233
	No straw	280	Archaea	Thaumarchaeota	Soil_Crenarchaeotic_Group(SCG)	Unknown_Order	Unknown_Family	Candidatus_Nitrososphaera	0.005 ± 0.001	0.158 ± 0.033	0.00261256
	No straw	309	Archaea	Thaumarchaeota	Soil_Crenarchaeotic_Group(SCG)	Unknown_Order	Unknown_Family	Candidatus_Nitrososphaera	0.007 ± 0.003	0.156 ± 0.026	0.00609033
	No straw	338	Archaea	Thaumarchaeota	Soil_Crenarchaeotic_Group(SCG)	Unknown_Order	Unknown_Family	Candidatus_Nitrososphaera	0.007 ± 0.003	0.129 ± 0.015	0.00550844
	No straw	384	Archaea	Thaumarchaeota	Soil_Crenarchaeotic_Group(SCG)	Unknown_Order	Unknown_Family	Candidatus_Nitrososphaera	0.006 ± 0.004	0.104 ± 0.036	0.00772406
	No straw	418	Archaea	Thaumarchaeota	Soil_Crenarchaeotic_Group(SCG)	Unknown_Order	Unknown_Family	Candidatus_Nitrososphaera	0.001 ± 0.001	0.104 ± 0.025	0.0190614
	No straw	453	Archaea	Thaumarchaeota	Soil_Crenarchaeotic_Group(SCG)	Unknown_Order	Unknown_Family	Candidatus_Nitrososphaera	0.001 ± 0.001	0.092 ± 0.033	0.0182798
	No straw	467	Archaea	Thaumarchaeota	Soil_Crenarchaeotic_Group(SCG)	Unknown_Order	Unknown_Family	Candidatus_Nitrososphaera	0.001 ± 0.001	0.082 ± 0.008	0.0242817
	No straw	497	Archaea	Thaumarchaeota	Soil_Crenarchaeotic_Group(SCG)	Unknown_Order	Unknown_Family	Candidatus_Nitrososphaera	0.002 ± 0.002	0.076 ± 0.035	0.0103793
	No straw	437	Bacteria	Acidobacteria	Acidobacteria	Acidobacteriales	Acidobacteriaceae_(Subgroup_1)	Candidatus_Koribacter	0.001 ± 0.001	0.057 ± 0.015	0.0246883
	No straw	595	Bacteria	Acidobacteria	Blastocatellia	Blastocatellales	Blastocatellaceae_(Subgroup_4)	RB41	0.001 ± 0.001	0.094 ± 0.048	0.0140009
	No straw	480	Bacteria	Acidobacteria	Subgroup_6	NA	NA	NA	0.017 ± 0.01	0.059 ± 0.018	0.0759261
	No straw	1186	Bacteria	Actinobacteria	Acidimicrobiia	Acidimicrobiales	NA	NA	0 ± 0	0.077 ± 0.031	0.0142682
	No straw	173	Bacteria	Actinobacteria	Actinobacteria	Frankiales	Geodermatophilaceae	Geodermatophilus	0.068 ± 0.019	0.187 ± 0.012	0.00430434
	No straw	271	Bacteria	Actinobacteria	Actinobacteria	Frankiales	Geodermatophilaceae	Geodermatophilus	0.036 ± 0.016	0.106 ± 0.011	0.0185307
	No straw	502	Bacteria	Actinobacteria	Actinobacteria	Micromonosporales	Micromonosporaceae	NA	0.014 ± 0.008	0.071 ± 0.026	0.0246219
	No straw	380	Bacteria	Actinobacteria	Actinobacteria	NA	NA	NA	0.006 ± 0.004	0.083 ± 0.02	0.0613316
	No straw	396	Bacteria	Actinobacteria	Actinobacteria	Propionibacteriales	Nocardioidaceae	Kribbella	0.008 ± 0.006	0.079 ± 0.028	0.0155537
	No straw	354	Bacteria	Actinobacteria	Actinobacteria	Propionibacteriales	Nocardioidaceae	Marmoricola	0.005 ± 0.004	0.077 ± 0.013	0.0389193
	No straw	212	Bacteria	Actinobacteria	Actinobacteria	Propionibacteriales	Nocardioidaceae	Nocardioides	0.001 ± 0.001	0.138 ± 0.067	0.0153166
	No straw	68	Bacteria	Actinobacteria	Actinobacteria	Pseudonocardiales	Pseudonocardiaceae	Pseudonocardia	0.19 ± 0.043	0.335 ± 0.109	0.0674586
	No straw	369	Bacteria	Actinobacteria	Actinobacteria	Pseudonocardiales	Pseudonocardiaceae	Pseudonocardia	0.01 ± 0.005	0.111 ± 0.022	0.00577871
	No straw	272	Bacteria	Actinobacteria	Actinobacteria	Streptomycetales	Streptomycetaceae	Streptomyces	0.015 ± 0.004	0.15 ± 0.014	0.00432717
	No straw	183	Bacteria	Actinobacteria	Actinobacteria	Streptosporangiales	Streptosporangiaceae	Nonomuraea	0.068 ± 0.022	0.164 ± 0.005	0.0126256
	No straw	712	Bacteria	Actinobacteria	Actinobacteria	Streptosporangiales	Thermomonosporaceae	Actinomadura	0.007 ± 0.01	0.075 ± 0.098	0.0898912
	No straw	397	Bacteria	Actinobacteria	MB-A2-108	NA	NA	NA	0.002 ± 0.002	0.104 ± 0.026	0.0207107
	No straw	447	Bacteria	Actinobacteria	MB-A2-108	NA	NA	NA	0.001 ± 0.002	0.089 ± 0.024	0.0233085
	No straw	540	Bacteria	Actinobacteria	MB-A2-108	NA	NA	NA	0.004 ± 0.004	0.066 ± 0.012	0.0207596
	No straw	547	Bacteria	Actinobacteria	MB-A2-108	NA	NA	NA	0.005 ± 0.003	0.061 ± 0.016	0.0218272
	No straw	623	Bacteria	Actinobacteria	MB-A2-108	NA	NA	NA	0.001 ± 0.002	0.058 ± 0.013	0.0257171
	No straw	96	Bacteria	Actinobacteria	NA	NA	NA	NA	0.018 ± 0.004	0.407 ± 0.079	0.00100806
	No straw	566	Bacteria	Actinobacteria	NA	NA	NA	NA	0.005 ± 0.004	0.075 ± 0.037	0.00645713
	No straw	73	Bacteria	Actinobacteria	Rubrobacteria	Rubrobacterales	Rubrobacteriaceae	Rubrobacter	0.021 ± 0.008	0.514 ± 0.122	0.000562505
	No straw	123	Bacteria	Actinobacteria	Rubrobacteria	Rubrobacterales	Rubrobacteriaceae	Rubrobacter	0.013 ± 0.008	0.269 ± 0.108	0.00567962
	No straw	162	Bacteria	Actinobacteria	Rubrobacteria	Rubrobacterales	Rubrobacteriaceae	Rubrobacter	0.009 ± 0.004	0.234 ± 0.061	0.0015915
	No straw	268	Bacteria	Actinobacteria	Rubrobacteria	Rubrobacterales	Rubrobacteriaceae	Rubrobacter	0.003 ± 0.003	0.099 ± 0.044	0.00940725
	No straw	270	Bacteria	Actinobacteria	Rubrobacteria	Rubrobacterales	Rubrobacteriaceae	Rubrobacter	0.009 ± 0.002	0.148 ± 0.053	0.00273191
	No straw	303	Bacteria	Actinobacteria	Rubrobacteria	Rubrobacterales	Rubrobacteriaceae	Rubrobacter	0.006 ± 0.005	0.129 ± 0.027	0.0103382
	No straw	305	Bacteria	Actinobacteria	Rubrobacteria	Rubrobacterales	Rubrobacteriaceae	Rubrobacter	0.004 ± 0.001	0.115 ± 0.035	0.00370957
	No straw	307	Bacteria	Actinobacteria	Rubrobacteria	Rubrobacterales	Rubrobacteriaceae	Rubrobacter	0.004 ± 0.002	0.111 ± 0.036	0.00417001
	No straw	321	Bacteria	Actinobacteria	Rubrobacteria	Rubrobacterales	Rubrobacteriaceae	Rubrobacter	0.01 ± 0.004	0.095 ± 0.01	0.00558837
	No straw	326	Bacteria	Actinobacteria	Rubrobacteria	Rubrobacterales	Rubrobacteriaceae	Rubrobacter	0.003 ± 0.002	0.108 ± 0.041	0.00487879
	No straw	381	Bacteria	Actinobacteria	Rubrobacteria	Rubrobacterales	Rubrobacteriaceae	Rubrobacter	0.001 ± 0.001	0.081 ± 0.025	0.01663
	No straw	385	Bacteria	Actinobacteria	Rubrobacteria	Rubrobacterales	Rubrobacteriaceae	Rubrobacter	0.002 ± 0.002	0.1 ± 0.024	0.0227424
	No straw	409	Bacteria	Actinobacteria	Rubrobacteria	Rubrobacterales	Rubrobacteriaceae	Rubrobacter	0.003 ± 0.002	0.08 ± 0.029	0.0304516
	No straw	487	Bacteria	Actinobacteria	Rubrobacteria	Rubrobacterales	Rubrobacteriaceae	Rubrobacter	0.002 ± 0.001	0.078 ± 0.023	0.00442014
	No straw	554	Bacteria	Actinobacteria	Rubrobacteria	Rubrobacterales	Rubrobacteriaceae	Rubrobacter	0.004 ± 0.003	0.048 ± 0.017	0.0431734
	No straw	606	Bacteria	Actinobacteria	Rubrobacteria	Rubrobacterales	Rubrobacteriaceae	Rubrobacter	0 ± 0.001	0.047 ± 0.025	0.0216599
	No straw	633	Bacteria	Actinobacteria	Rubrobacteria	Rubrobacterales	Rubrobacteriaceae	Rubrobacter	0.002 ± 0.002	0.05 ± 0.014	0.0330373
	No straw	374	Bacteria	Actinobacteria	TakashiAC-B11	NA	NA	NA	0.005 ± 0.005	0.091 ± 0.015	0.0439372
	No straw	438	Bacteria	Actinobacteria	Thermoleophilia	Gaiellales	Gaiellaceae	Gaiella	0.002 ± 0.001	0.132 ± 0.013	0.0147355
	No straw	442	Bacteria	Actinobacteria	Thermoleophilia	Gaiellales	Gaiellaceae	Gaiella	0.003 ± 0.002	0.106 ± 0.014	0.0272467
	No straw	446	Bacteria	Actinobacteria	Thermoleophilia	Gaiellales	Gaiellaceae	Gaiella	0.006 ± 0.005	0.112 ± 0.014	0.00760411
	No straw	532	Bacteria	Actinobacteria	Thermoleophilia	Gaiellales	Gaiellaceae	Gaiella	0.001 ± 0.001	0.086 ± 0.013	0.0160724
	No straw	613	Bacteria	Actinobacteria	Thermoleophilia	Gaiellales	Gaiellaceae	Gaiella	0 ± 0	0.094 ± 0.007	0.0142653
	No straw	198	Bacteria	Actinobacteria	Thermoleophilia	Gaiellales	NA	NA	0.001 ± 0.001	0.258 ± 0.005	0.0106273
	No straw	250	Bacteria	Actinobacteria	Thermoleophilia	Gaiellales	NA	NA	0.013 ± 0.008	0.177 ± 0.054	0.00476366
	No straw	296	Bacteria	Actinobacteria	Thermoleophilia	Gaiellales	NA	NA	0.003 ± 0.003	0.17 ± 0.034	0.025336
	No straw	300	Bacteria	Actinobacteria	Thermoleophilia	Gaiellales	NA	NA	0.004 ± 0.003	0.195 ± 0.036	0.00655385
	No straw	320	Bacteria	Actinobacteria	Thermoleophilia	Gaiellales	NA	NA	0.005 ± 0.002	0.143 ± 0.019	0.00524639
	No straw	327	Bacteria	Actinobacteria	Thermoleophilia	Gaiellales	NA	NA	0.01 ± 0.006	0.145 ± 0.024	0.00384622
	No straw	363	Bacteria	Actinobacteria	Thermoleophilia	Gaiellales	NA	NA	0.004 ± 0.003	0.131 ± 0.017	0.00759165
	No straw	364	Bacteria	Actinobacteria	Thermoleophilia	Gaiellales	NA	NA	0.001 ± 0.001	0.155 ± 0.023	0.0170071
	No straw	379	Bacteria	Actinobacteria	Thermoleophilia	Gaiellales	NA	NA	0.001 ± 0.001	0.098 ± 0.026	0.0183261
	No straw	402	Bacteria	Actinobacteria	Thermoleophilia	Gaiellales	NA	NA	0.004 ± 0.003	0.089 ± 0.027	0.00752224
	No straw	415	Bacteria	Actinobacteria	Thermoleophilia	Gaiellales	NA	NA	0.007 ± 0.002	0.096 ± 0.013	0.00321613
	No straw	427	Bacteria	Actinobacteria	Thermoleophilia	Gaiellales	NA	NA	0.002 ± 0.001	0.094 ± 0.005	0.0169514
	No straw	431	Bacteria	Actinobacteria	Thermoleophilia	Gaiellales	NA	NA	0.002 ± 0.002	0.095 ± 0.029	0.0231381
	No straw	448	Bacteria	Actinobacteria	Thermoleophilia	Gaiellales	NA	NA	0.005 ± 0.003	0.076 ± 0.015	0.0115876
	No straw	477	Bacteria	Actinobacteria	Thermoleophilia	Gaiellales	NA	NA	0.003 ± 0.001	0.071 ± 0.022	0.00461515
	No straw	506	Bacteria	Actinobacteria	Thermoleophilia	Gaiellales	NA	NA	0.001 ± 0.001	0.093 ± 0.022	0.0143849
	No straw	644	Bacteria	Actinobacteria	Thermoleophilia	Gaiellales	NA	NA	0.002 ± 0.001	0.083 ± 0.034	0.0170223
	No straw	759	Bacteria	Actinobacteria	Thermoleophilia	Gaiellales	NA	NA	0 ± 0	0.062 ± 0.026	0.0155382
	No straw	883	Bacteria	Actinobacteria	Thermoleophilia	Gaiellales	NA	NA	0 ± 0	0.065 ± 0.026	0.0155551
	No straw	109	Bacteria	Actinobacteria	Thermoleophilia	Solirubrobacterales	0319-6M6	NA	0.025 ± 0.013	0.36 ± 0.068	0.00224464
	No straw	269	Bacteria	Actinobacteria	Thermoleophilia	Solirubrobacterales	0319-6M6	NA	0.013 ± 0.004	0.158 ± 0.012	0.00363859
	No straw	360	Bacteria	Actinobacteria	Thermoleophilia	Solirubrobacterales	0319-6M6	NA	0.001 ± 0.001	0.134 ± 0.023	0.0124848
	No straw	536	Bacteria	Actinobacteria	Thermoleophilia	Solirubrobacterales	0319-6M6	NA	0.004 ± 0.002	0.063 ± 0.02	0.00670469
	No straw	52	Bacteria	Actinobacteria	Thermoleophilia	Solirubrobacterales	288-2	NA	0.071 ± 0.033	0.76 ± 0.034	0.00277478
	No straw	60	Bacteria	Actinobacteria	Thermoleophilia	Solirubrobacterales	288-2	NA	0.048 ± 0.012	0.715 ± 0.101	0.000663777
	No straw	106	Bacteria	Actinobacteria	Thermoleophilia	Solirubrobacterales	288-2	NA	0.033 ± 0.009	0.386 ± 0.044	0.000964236
	No straw	118	Bacteria	Actinobacteria	Thermoleophilia	Solirubrobacterales	288-2	NA	0.026 ± 0.006	0.361 ± 0.048	0.00042337
	No straw	124	Bacteria	Actinobacteria	Thermoleophilia	Solirubrobacterales	288-2	NA	0.035 ± 0.011	0.345 ± 0.034	0.0015713
	No straw	170	Bacteria	Actinobacteria	Thermoleophilia	Solirubrobacterales	288-2	NA	0.023 ± 0.012	0.199 ± 0.026	0.00692081
	No straw	253	Bacteria	Actinobacteria	Thermoleophilia	Solirubrobacterales	288-2	NA	0.018 ± 0.006	0.172 ± 0.021	0.00180384
	No straw	281	Bacteria	Actinobacteria	Thermoleophilia	Solirubrobacterales	288-2	NA	0.004 ± 0.003	0.158 ± 0.025	0.00833883
	No straw	285	Bacteria	Actinobacteria	Thermoleophilia	Solirubrobacterales	288-2	NA	0.017 ± 0.009	0.141 ± 0.017	0.0047133
	No straw	247	Bacteria	Actinobacteria	Thermoleophilia	Solirubrobacterales	Elev-16S-1332	NA	0.012 ± 0.007	0.165 ± 0.031	0.00990753
	No straw	399	Bacteria	Actinobacteria	Thermoleophilia	Solirubrobacterales	Elev-16S-1332	NA	0.006 ± 0.002	0.081 ± 0.016	0.00665367
	No straw	426	Bacteria	Actinobacteria	Thermoleophilia	Solirubrobacterales	Elev-16S-1332	NA	0.01 ± 0.004	0.094 ± 0.014	0.00717153
	No straw	429	Bacteria	Actinobacteria	Thermoleophilia	Solirubrobacterales	Elev-16S-1332	NA	0.012 ± 0.007	0.104 ± 0.005	0.0205632
	No straw	488	Bacteria	Actinobacteria	Thermoleophilia	Solirubrobacterales	Elev-16S-1332	NA	0.003 ± 0.002	0.093 ± 0.034	0.00651137
	No straw	489	Bacteria	Actinobacteria	Thermoleophilia	Solirubrobacterales	Elev-16S-1332	NA	0.007 ± 0.005	0.098 ± 0.016	0.0159566
	No straw	432	Bacteria	Actinobacteria	Thermoleophilia	Solirubrobacterales	FCPU744	NA	0.005 ± 0.005	0.09 ± 0.013	0.0386203
	No straw	403	Bacteria	Actinobacteria	Thermoleophilia	Solirubrobacterales	FFCH13075	NA	0.004 ± 0.005	0.096 ± 0.015	0.0296919
	No straw	501	Bacteria	Actinobacteria	Thermoleophilia	Solirubrobacterales	Gsoil-1167	NA	0.007 ± 0.001	0.085 ± 0.014	0.0029712
	No straw	201	Bacteria	Actinobacteria	Thermoleophilia	Solirubrobacterales	NA	NA	0.023 ± 0.011	0.226 ± 0.035	0.00333711
	No straw	278	Bacteria	Actinobacteria	Thermoleophilia	Solirubrobacterales	NA	NA	0.016 ± 0.007	0.116 ± 0.012	0.00412339
	No straw	329	Bacteria	Actinobacteria	Thermoleophilia	Solirubrobacterales	NA	NA	0.007 ± 0.003	0.143 ± 0.028	0.00860424
	No straw	475	Bacteria	Actinobacteria	Thermoleophilia	Solirubrobacterales	NA	NA	0.003 ± 0.002	0.083 ± 0.015	0.0111205
	No straw	462	Bacteria	Actinobacteria	Thermoleophilia	Solirubrobacterales	Parviterribacteraceae	Parviterribacter	0.006 ± 0.002	0.074 ± 0.012	0.00465295
	No straw	131	Bacteria	Actinobacteria	Thermoleophilia	Solirubrobacterales	Solirubrobacteraceae	Solirubrobacter	0.033 ± 0.015	0.285 ± 0.065	0.00215644
	No straw	186	Bacteria	Actinobacteria	Thermoleophilia	Solirubrobacterales	Solirubrobacteraceae	Solirubrobacter	0.031 ± 0.014	0.199 ± 0.036	0.00313665
	No straw	195	Bacteria	Actinobacteria	Thermoleophilia	Solirubrobacterales	Solirubrobacteraceae	Solirubrobacter	0.029 ± 0.011	0.153 ± 0.022	0.00763089
	No straw	196	Bacteria	Actinobacteria	Thermoleophilia	Solirubrobacterales	Solirubrobacteraceae	Solirubrobacter	0.016 ± 0.01	0.191 ± 0.017	0.00490802
	No straw	233	Bacteria	Actinobacteria	Thermoleophilia	Solirubrobacterales	Solirubrobacteraceae	Solirubrobacter	0.019 ± 0.011	0.146 ± 0.03	0.0299607
	No straw	328	Bacteria	Actinobacteria	Thermoleophilia	Solirubrobacterales	Solirubrobacteraceae	Solirubrobacter	0.003 ± 0.001	0.127 ± 0.029	0.00630168
	No straw	413	Bacteria	Actinobacteria	Thermoleophilia	Solirubrobacterales	Solirubrobacteraceae	Solirubrobacter	0.011 ± 0.004	0.073 ± 0.016	0.00455424
	No straw	441	Bacteria	Actinobacteria	Thermoleophilia	Solirubrobacterales	Solirubrobacteraceae	Solirubrobacter	0.015 ± 0.009	0.071 ± 0.009	0.0172719
	No straw	459	Bacteria	Actinobacteria	Thermoleophilia	Solirubrobacterales	Solirubrobacteraceae	Solirubrobacter	0.015 ± 0.01	0.054 ± 0.012	0.0545732
	No straw	469	Bacteria	Actinobacteria	Thermoleophilia	Solirubrobacterales	Solirubrobacteraceae	Solirubrobacter	0.023 ± 0.015	0.069 ± 0.01	0.0502147
	No straw	478	Bacteria	Actinobacteria	Thermoleophilia	Solirubrobacterales	Solirubrobacteraceae	Solirubrobacter	0.008 ± 0.005	0.066 ± 0.019	0.0059692
	No straw	533	Bacteria	Actinobacteria	Thermoleophilia	Solirubrobacterales	Solirubrobacteraceae	Solirubrobacter	0.003 ± 0.003	0.076 ± 0.01	0.0357743
	No straw	455	Bacteria	Chloroflexi	Gitt-GS-136	NA	NA	NA	0.001 ± 0.001	0.078 ± 0.029	0.0179584
	No straw	521	Bacteria	Chloroflexi	Gitt-GS-136	NA	NA	NA	0 ± 0	0.076 ± 0.038	0.0142722
	No straw	662	Bacteria	Chloroflexi	Gitt-GS-136	NA	NA	NA	0.002 ± 0.002	0.055 ± 0.027	0.028754
	No straw	581	Bacteria	Chloroflexi	KD4-96	NA	NA	NA	0.003 ± 0.002	0.087 ± 0.022	0.0298454
	No straw	715	Bacteria	Chloroflexi	KD4-96	NA	NA	NA	0.002 ± 0.001	0.064 ± 0.031	0.0217184
	No straw	33	Bacteria	Firmicutes	Bacilli	Bacillales	Bacillaceae	Bacillus	0.159 ± 0.018	0.964 ± 0.087	0.00127478
	No straw	67	Bacteria	Firmicutes	Bacilli	Bacillales	Bacillaceae	Bacillus	0.079 ± 0.014	0.592 ± 0.045	0.00179868
	No straw	193	Bacteria	Firmicutes	Bacilli	Bacillales	Bacillaceae	Bacillus	0.034 ± 0.002	0.203 ± 0.046	0.00161721
	No straw	226	Bacteria	Firmicutes	Bacilli	Bacillales	Bacillaceae	Bacillus	0.05 ± 0.014	0.108 ± 0.009	0.0614096
	No straw	242	Bacteria	Firmicutes	Bacilli	Bacillales	Bacillaceae	Bacillus	0.041 ± 0.009	0.132 ± 0.025	0.0125035
	No straw	372	Bacteria	Firmicutes	Bacilli	Bacillales	Bacillaceae	Bacillus	0.009 ± 0.002	0.103 ± 0.014	0.00402677
	No straw	51	Bacteria	Firmicutes	Bacilli	Bacillales	Bacillaceae	Falsibacillus	0.155 ± 0.033	0.696 ± 0.105	0.0040045
	No straw	12	Bacteria	Firmicutes	Bacilli	Bacillales	Bacillaceae	NA	1.048 ± 0.184	2.034 ± 0.156	0.0310073
	No straw	43	Bacteria	Firmicutes	Bacilli	Bacillales	Bacillaceae	NA	0.148 ± 0.019	0.834 ± 0.074	0.00123187
	No straw	71	Bacteria	Firmicutes	Bacilli	Bacillales	Bacillaceae	NA	0.1 ± 0.024	0.454 ± 0.057	0.0085932
	No straw	24	Bacteria	Firmicutes	Bacilli	Bacillales	Paenibacillaceae	Ammoniphilus	0.382 ± 0.034	0.961 ± 0.1	0.00319501
	No straw	25	Bacteria	Firmicutes	Bacilli	Bacillales	Paenibacillaceae	Ammoniphilus	0.454 ± 0.027	0.879 ± 0.043	0.015948
	No straw	82	Bacteria	Firmicutes	Bacilli	Bacillales	Paenibacillaceae	Ammoniphilus	0.103 ± 0.013	0.386 ± 0.074	0.00358533
	No straw	451	Bacteria	Firmicutes	Bacilli	Bacillales	Paenibacillaceae	Ammoniphilus	0.01 ± 0.001	0.073 ± 0.017	0.00306343
	No straw	8	Bacteria	Firmicutes	Bacilli	Bacillales	Paenibacillaceae	Oxalophagus	0.759 ± 0.058	3.153 ± 0.292	0.000855101
	No straw	85	Bacteria	Firmicutes	Bacilli	Bacillales	Paenibacillaceae	Oxalophagus	0.056 ± 0.008	0.443 ± 0.088	0.000692582
	No straw	135	Bacteria	Firmicutes	Bacilli	Bacillales	Paenibacillaceae	Paenibacillus	0.009 ± 0.002	0.32 ± 0.027	0.00147802
	No straw	232	Bacteria	Firmicutes	Bacilli	Bacillales	Paenibacillaceae	Paenibacillus	0.02 ± 0.006	0.133 ± 0.026	0.0075508
	No straw	89	Bacteria	Firmicutes	Bacilli	Bacillales	Planococcaceae	Domibacillus	0.133 ± 0.024	0.27 ± 0.053	0.0445279
	No straw	66	Bacteria	Firmicutes	Bacilli	Bacillales	Planococcaceae	NA	0.108 ± 0.017	0.572 ± 0.079	0.00134435
	No straw	408	Bacteria	Firmicutes	Bacilli	Bacillales	Thermoactinomycetaceae	Geothermomicrobium	0.011 ± 0.002	0.081 ± 0.012	0.00236811
	No straw	58	Bacteria	Gemmatimonadetes	Gemmatimonadetes	Gemmatimonadales	Gemmatimonadaceae	NA	0.039 ± 0.019	0.662 ± 0.124	0.00174637
	No straw	99	Bacteria	Gemmatimonadetes	Gemmatimonadetes	Gemmatimonadales	Gemmatimonadaceae	NA	0.068 ± 0.029	0.308 ± 0.059	0.00492042
	No straw	136	Bacteria	Gemmatimonadetes	Gemmatimonadetes	Gemmatimonadales	Gemmatimonadaceae	NA	0.077 ± 0.05	0.231 ± 0.035	0.0371242
	No straw	171	Bacteria	Gemmatimonadetes	Gemmatimonadetes	Gemmatimonadales	Gemmatimonadaceae	NA	0.011 ± 0.007	0.25 ± 0.014	0.00437336
	No straw	178	Bacteria	Gemmatimonadetes	Gemmatimonadetes	Gemmatimonadales	Gemmatimonadaceae	NA	0.018 ± 0.003	0.233 ± 0.046	0.000749962
	No straw	213	Bacteria	Gemmatimonadetes	Gemmatimonadetes	Gemmatimonadales	Gemmatimonadaceae	NA	0.011 ± 0.005	0.174 ± 0.027	0.00335272
	No straw	414	Bacteria	Gemmatimonadetes	Gemmatimonadetes	Gemmatimonadales	Gemmatimonadaceae	NA	0.014 ± 0.009	0.084 ± 0.008	0.0147143
	No straw	493	Bacteria	Gemmatimonadetes	Gemmatimonadetes	Gemmatimonadales	Gemmatimonadaceae	NA	0.003 ± 0.001	0.061 ± 0.009	0.00521015
	No straw	190	Bacteria	NA	NA	NA	NA	NA	0.02 ± 0.004	0.239 ± 0.03	0.00131407
	No straw	390	Bacteria	NA	NA	NA	NA	NA	0.004 ± 0.003	0.095 ± 0.013	0.0300522
	No straw	412	Bacteria	NA	NA	NA	NA	NA	0.006 ± 0.004	0.099 ± 0.017	0.0141933
	No straw	598	Bacteria	NA	NA	NA	NA	NA	0.007 ± 0.004	0.06 ± 0.012	0.0069441
	No straw	266	Bacteria	Proteobacteria	Alphaproteobacteria	Caulobacterales	Caulobacteraceae	Brevundimonas	0 ± 0.001	0.108 ± 0.131	0.018198
	No straw	340	Bacteria	Proteobacteria	Alphaproteobacteria	Rhodospirillales	NA	NA	0.013 ± 0.002	0.129 ± 0.023	0.00158896
	No straw	62	Bacteria	Proteobacteria	Alphaproteobacteria	Sphingomonadales	Sphingomonadaceae	Sphingomonas	0.173 ± 0.098	0.451 ± 0.134	0.0312205
	No straw	119	Bacteria	Proteobacteria	Alphaproteobacteria	Sphingomonadales	Sphingomonadaceae	Sphingomonas	0.012 ± 0.005	0.265 ± 0.078	0.00118385
	No straw	197	Bacteria	Proteobacteria	Alphaproteobacteria	Sphingomonadales	Sphingomonadaceae	Sphingomonas	0.024 ± 0.01	0.143 ± 0.032	0.00445466
	No straw	218	Bacteria	Proteobacteria	Alphaproteobacteria	Sphingomonadales	Sphingomonadaceae	Sphingomonas	0.015 ± 0.007	0.129 ± 0.023	0.00481329
	No straw	234	Bacteria	Proteobacteria	Alphaproteobacteria	Sphingomonadales	Sphingomonadaceae	Sphingomonas	0.006 ± 0.004	0.109 ± 0.048	0.00947694
	No straw	344	Bacteria	Proteobacteria	Alphaproteobacteria	Sphingomonadales	Sphingomonadaceae	Sphingomonas	0.013 ± 0.008	0.088 ± 0.043	0.0103056
	No straw	347	Bacteria	Proteobacteria	Alphaproteobacteria	Sphingomonadales	Sphingomonadaceae	Sphingomonas	0.001 ± 0.001	0.041 ± 0.024	0.0191545
	No straw	57	Bacteria	Proteobacteria	Betaproteobacteria	Burkholderiales	Burkholderiaceae	Ralstonia	0.006 ± 0.006	2.411 ± 2.748	0.0569147
	No straw	1065	Bacteria	Proteobacteria	Betaproteobacteria	Burkholderiales	Comamonadaceae	NA	0.001 ± 0.002	0.089 ± 0.116	0.0212774
	No straw	1221	Bacteria	Proteobacteria	Betaproteobacteria	Burkholderiales	Comamonadaceae	Pelomonas	0 ± 0	0.073 ± 0.034	0.0129893
	No straw	26	Bacteria	Proteobacteria	Betaproteobacteria	Burkholderiales	Comamonadaceae	Ramlibacter	0.092 ± 0.017	3.744 ± 4.141	0.0130867
	No straw	30	Bacteria	Proteobacteria	Betaproteobacteria	Burkholderiales	Oxalobacteraceae	Herbaspirillum	0.001 ± 0.001	2.216 ± 0.23	0.00512517
	No straw	449	Bacteria	Proteobacteria	Betaproteobacteria	Nitrosomonadales	Nitrosomonadaceae	NA	0.003 ± 0.002	0.072 ± 0.014	0.00739332
	No straw	491	Bacteria	Proteobacteria	Betaproteobacteria	Nitrosomonadales	Nitrosomonadaceae	NA	0.004 ± 0.003	0.062 ± 0.026	0.0369616
	No straw	517	Bacteria	Proteobacteria	Betaproteobacteria	Nitrosomonadales	Nitrosomonadaceae	NA	0.003 ± 0.001	0.075 ± 0.013	0.00535745
	No straw	512	Bacteria	Proteobacteria	Deltaproteobacteria	Desulfurellales	Desulfurellaceae	G55	0.005 ± 0.003	0.075 ± 0.014	0.0133298
	No straw	538	Bacteria	Proteobacteria	Deltaproteobacteria	Desulfurellales	Desulfurellaceae	H16	0.003 ± 0.003	0.065 ± 0.015	0.0309644
	No straw	129	Bacteria	Proteobacteria	Deltaproteobacteria	Myxococcales	Archangiaceae	Archangium	0.051 ± 0.016	0.44 ± 0.084	0.00114172
	No straw	483	Bacteria	Proteobacteria	Deltaproteobacteria	Myxococcales	Archangiaceae	Cystobacter	0.017 ± 0.007	0.046 ± 0.018	0.0398482
	No straw	343	Bacteria	Proteobacteria	Deltaproteobacteria	Myxococcales	Archangiaceae	NA	0.026 ± 0.016	0.167 ± 0.056	0.00921558
	No straw	646	Bacteria	Proteobacteria	Deltaproteobacteria	Myxococcales	Archangiaceae	NA	0.001 ± 0.001	0.081 ± 0.015	0.0218055
	No straw	69	Bacteria	Proteobacteria	Deltaproteobacteria	Myxococcales	BIrii41	NA	0.001 ± 0.001	0.866 ± 0.118	0.00926528
	No straw	1210	Bacteria	Proteobacteria	Deltaproteobacteria	Myxococcales	mle1-27	NA	0 ± 0.001	0.103 ± 0.054	0.0127112
	No straw	545	Bacteria	Proteobacteria	Deltaproteobacteria	Myxococcales	Polyangiaceae	Sorangium	0 ± 0	0.256 ± 0.062	0.0100938
	No straw	1033	Bacteria	Proteobacteria	Deltaproteobacteria	Myxococcales	Polyangiaceae	Sorangium	0.001 ± 0.002	0.101 ± 0.03	0.0252015
	No straw	1153	Bacteria	Proteobacteria	Deltaproteobacteria	Myxococcales	Sandaracinaceae	NA	0 ± 0	0.064 ± 0.043	0.0150165
	No straw	316	Bacteria	Proteobacteria	Deltaproteobacteria	NA	NA	NA	0.007 ± 0.003	0.126 ± 0.026	0.00334911
	No straw	324	Bacteria	Proteobacteria	Deltaproteobacteria	NA	NA	NA	0.014 ± 0.004	0.127 ± 0.031	0.00523979
	No straw	596	Bacteria	Proteobacteria	Deltaproteobacteria	NA	NA	NA	0.002 ± 0.002	0.063 ± 0.014	0.0259258
	No straw	585	Bacteria	Proteobacteria	Gammaproteobacteria	Salinisphaerales	Salinisphaeraceae	NA	0.003 ± 0.003	0.066 ± 0.022	0.0285887
	No straw	657	Bacteria	Proteobacteria	Gammaproteobacteria	Xanthomonadales	NA	NA	0 ± 0	0.075 ± 0.032	0.0140908
	No straw	311	Bacteria	Proteobacteria	Gammaproteobacteria	Xanthomonadales	Xanthomonadaceae	Luteimonas	0 ± 0	0.19 ± 0.01	0.0115079
	No straw	405	Bacteria	Tectomicrobia	NA	NA	NA	NA	0.005 ± 0.002	0.088 ± 0.034	0.00258623
	No straw	495	Bacteria	Tectomicrobia	NA	NA	NA	NA	0.006 ± 0.003	0.071 ± 0.02	0.0197732
	With straw	219	Bacteria	Acidobacteria	Blastocatellia	Blastocatellales	Blastocatellaceae_(Subgroup_4)	Stenotrophobacter	0.058 ± 0.041	0.008 ± 0.008	0.0188035
	With straw	267	Bacteria	Acidobacteria	Subgroup_6	NA	NA	NA	0.11 ± 0.022	0.073 ± 0.022	0.0386779
	With straw	476	Bacteria	Acidobacteria	Subgroup_6	Unknown_Order	Unknown_Family	Vicinamibacter	0.079 ± 0.024	0.016 ± 0.007	0.00739678
	With straw	79	Bacteria	Actinobacteria	Actinobacteria	Corynebacteriales	Mycobacteriaceae	Mycobacterium	0.335 ± 0.074	0.059 ± 0.014	0.000634954
	With straw	87	Bacteria	Actinobacteria	Actinobacteria	Corynebacteriales	Mycobacteriaceae	Mycobacterium	0.328 ± 0.086	0.11 ± 0.02	0.00128386
	With straw	341	Bacteria	Actinobacteria	Actinobacteria	Corynebacteriales	Mycobacteriaceae	Mycobacterium	0.068 ± 0.017	0.001 ± 0.002	0.0226676
	With straw	351	Bacteria	Actinobacteria	Actinobacteria	Frankiales	Geodermatophilaceae	Blastococcus	0.072 ± 0.033	0.027 ± 0.011	0.0496775
	With straw	47	Bacteria	Actinobacteria	Actinobacteria	Micrococcales	Microbacteriaceae	Agromyces	0.383 ± 0.058	0 ± 0.001	0.0111627
	With straw	97	Bacteria	Actinobacteria	Actinobacteria	Micrococcales	Microbacteriaceae	Agromyces	0.14 ± 0.066	0.001 ± 0.001	0.0135667
	With straw	164	Bacteria	Actinobacteria	Actinobacteria	Micrococcales	Microbacteriaceae	Microbacterium	0.146 ± 0.037	0 ± 0.001	0.0144313
	With straw	175	Bacteria	Actinobacteria	Actinobacteria	Micrococcales	Microbacteriaceae	NA	0.292 ± 0.05	0 ± 0	0.0096138
	With straw	230	Bacteria	Actinobacteria	Actinobacteria	Micrococcales	Microbacteriaceae	NA	0.167 ± 0.057	0.002 ± 0.003	0.0201635
	With straw	393	Bacteria	Actinobacteria	Actinobacteria	Micrococcales	Microbacteriaceae	NA	0.12 ± 0.035	0 ± 0	0.0119476
	With straw	676	Bacteria	Actinobacteria	Actinobacteria	Micrococcales	Microbacteriaceae	NA	0.081 ± 0.04	0.001 ± 0.001	0.0168514
	With straw	245	Bacteria	Actinobacteria	Actinobacteria	Micrococcales	Promicromonosporaceae	Isoptericola	0.098 ± 0.06	0.003 ± 0.003	0.0199452
	With straw	29	Bacteria	Actinobacteria	Actinobacteria	Micrococcales	Promicromonosporaceae	Promicromonospora	0.178 ± 0.038	0.001 ± 0.003	0.0184469
	With straw	78	Bacteria	Actinobacteria	Actinobacteria	Propionibacteriales	Nocardioidaceae	Nocardioides	0.263 ± 0.076	0.038 ± 0.031	0.0179732
	With straw	174	Bacteria	Actinobacteria	Actinobacteria	Propionibacteriales	Nocardioidaceae	Nocardioides	0.155 ± 0.092	0.008 ± 0.006	0.0365109
	With straw	215	Bacteria	Actinobacteria	Actinobacteria	Propionibacteriales	Nocardioidaceae	Nocardioides	0.148 ± 0.056	0.005 ± 0.002	0.0025423
	With straw	282	Bacteria	Actinobacteria	Actinobacteria	Propionibacteriales	Nocardioidaceae	Nocardioides	0.138 ± 0.046	0 ± 0	0.0109456
	With straw	206	Bacteria	Actinobacteria	Actinobacteria	Propionibacteriales	Propionibacteriaceae	Jiangella	0.086 ± 0.016	0.016 ± 0.007	0.00521297
	With straw	11	Bacteria	Actinobacteria	Actinobacteria	Streptomycetales	Streptomycetaceae	Streptomyces	1.808 ± 0.45	0.167 ± 0.046	0.000174897
	With straw	92	Bacteria	Actinobacteria	Actinobacteria	Streptomycetales	Streptomycetaceae	Streptomyces	0.238 ± 0.029	0.01 ± 0.002	0.00112709
	With straw	450	Bacteria	Actinobacteria	Actinobacteria	Streptosporangiales	Streptosporangiaceae	Nonomuraea	0.055 ± 0.022	0.016 ± 0.004	0.0076667
	With straw	163	Bacteria	Actinobacteria	Thermoleophilia	Solirubrobacterales	Solirubrobacteraceae	Solirubrobacter	0.15 ± 0.08	0.084 ± 0.015	0.0615761
	With straw	122	Bacteria	Bacteroidetes	Cytophagia	Cytophagales	Cytophagaceae	Ohtaekwangia	0.032 ± 0.046	0.002 ± 0.003	0.0824502
	With straw	601	Bacteria	Bacteroidetes	Cytophagia	Cytophagales	Cytophagaceae	Ohtaekwangia	0.064 ± 0.037	0.001 ± 0.002	0.0228166
	With straw	94	Bacteria	Bacteroidetes	Sphingobacteriia	Sphingobacteriales	Chitinophagaceae	Chitinophaga	0.371 ± 0.1	0 ± 0.001	0.00918394
	With straw	210	Bacteria	Bacteroidetes	Sphingobacteriia	Sphingobacteriales	Chitinophagaceae	Chitinophaga	0.185 ± 0.055	0.001 ± 0.001	0.0142845
	With straw	237	Bacteria	Bacteroidetes	Sphingobacteriia	Sphingobacteriales	Chitinophagaceae	Chitinophaga	0.11 ± 0.027	0.003 ± 0.003	0.0264486
	With straw	249	Bacteria	Bacteroidetes	Sphingobacteriia	Sphingobacteriales	Chitinophagaceae	Chitinophaga	0.137 ± 0.024	0.002 ± 0.002	0.0138587
	With straw	515	Bacteria	Bacteroidetes	Sphingobacteriia	Sphingobacteriales	Chitinophagaceae	Chitinophaga	0.074 ± 0.031	0.006 ± 0.004	0.0513561
	With straw	323	Bacteria	Bacteroidetes	Sphingobacteriia	Sphingobacteriales	Chitinophagaceae	Flavisolibacter	0.079 ± 0.053	0.005 ± 0.007	0.0392799
	With straw	48	Bacteria	Chloroflexi	Thermomicrobia	JG30-KF-CM45	NA	NA	0.897 ± 0.212	0.001 ± 0.001	0.00850528
	With straw	127	Bacteria	Firmicutes	Bacilli	Bacillales	Alicyclobacillaceae	Tumebacillus	0.324 ± 0.065	0.027 ± 0.004	0.000340276
	With straw	263	Bacteria	Firmicutes	Bacilli	Bacillales	Alicyclobacillaceae	Tumebacillus	0.123 ± 0.028	0.02 ± 0.007	0.00498437
	With straw	279	Bacteria	Firmicutes	Bacilli	Bacillales	Alicyclobacillaceae	Tumebacillus	0.119 ± 0.03	0.017 ± 0.011	0.0444097
	With straw	182	Bacteria	Firmicutes	Bacilli	Bacillales	Bacillaceae	Anoxybacillus	0.157 ± 0.058	0.015 ± 0.006	0.00391072
	With straw	7	Bacteria	Firmicutes	Bacilli	Bacillales	Bacillaceae	Bacillus	2.584 ± 0.225	0.387 ± 0.046	0.000211194
	With straw	39	Bacteria	Firmicutes	Bacilli	Bacillales	Bacillaceae	Bacillus	0.584 ± 0.145	0.014 ± 0.005	0.000868495
	With straw	56	Bacteria	Firmicutes	Bacilli	Bacillales	Bacillaceae	Bacillus	0.645 ± 0.141	0.036 ± 0.006	0.000492149
	With straw	74	Bacteria	Firmicutes	Bacilli	Bacillales	Bacillaceae	Bacillus	0.418 ± 0.054	0.014 ± 0.004	0.000936702
	With straw	100	Bacteria	Firmicutes	Bacilli	Bacillales	Bacillaceae	Bacillus	0.186 ± 0.019	0.104 ± 0.013	0.0101786
	With straw	125	Bacteria	Firmicutes	Bacilli	Bacillales	Bacillaceae	Bacillus	0.174 ± 0.056	0.057 ± 0.017	0.00588993
	With straw	114	Bacteria	Firmicutes	Bacilli	Bacillales	Bacillaceae	Fictibacillus	0.208 ± 0.025	0.058 ± 0.009	0.00152729
	With straw	17	Bacteria	Firmicutes	Bacilli	Bacillales	Bacillaceae	NA	1.443 ± 0.274	0.527 ± 0.014	0.0052966
	With straw	117	Bacteria	Firmicutes	Bacilli	Bacillales	Bacillaceae	NA	0.23 ± 0.032	0.132 ± 0.017	0.0171372
	With straw	220	Bacteria	Firmicutes	Bacilli	Bacillales	Bacillaceae	NA	0.137 ± 0.023	0.004 ± 0.003	0.0229591
	With straw	349	Bacteria	Firmicutes	Bacilli	Bacillales	Bacillaceae	NA	0.093 ± 0.016	0.006 ± 0.004	0.00836365
	With straw	10	Bacteria	Firmicutes	Bacilli	Bacillales	NA	NA	2.507 ± 0.329	0.146 ± 0.021	0.00013324
	With straw	81	Bacteria	Firmicutes	Bacilli	Bacillales	NA	NA	0.365 ± 0.095	0.108 ± 0.018	0.00388152
	With straw	244	Bacteria	Firmicutes	Bacilli	Bacillales	NA	NA	0.102 ± 0.014	0.011 ± 0.004	0.00298001
	With straw	161	Bacteria	Firmicutes	Bacilli	Bacillales	Paenibacillaceae	Brevibacillus	0.179 ± 0.028	0.042 ± 0.012	0.00200153
	With straw	410	Bacteria	Firmicutes	Bacilli	Bacillales	Paenibacillaceae	Brevibacillus	0.081 ± 0.012	0.016 ± 0.007	0.00900796
	With straw	75	Bacteria	Firmicutes	Bacilli	Bacillales	Paenibacillaceae	Paenibacillus	0.34 ± 0.033	0.052 ± 0.018	0.00188278
	With straw	284	Bacteria	Firmicutes	Bacilli	Bacillales	Paenibacillaceae	Paenibacillus	0.109 ± 0.02	0.004 ± 0.004	0.0275288
	With straw	292	Bacteria	Firmicutes	Bacilli	Bacillales	Paenibacillaceae	Paenibacillus	0.089 ± 0.018	0.007 ± 0.003	0.0071965
	With straw	38	Bacteria	Firmicutes	Bacilli	Bacillales	Planococcaceae	Domibacillus	0.817 ± 0.144	0.021 ± 0.008	0.000921349
	With straw	104	Bacteria	Firmicutes	Bacilli	Bacillales	Planococcaceae	Domibacillus	0.328 ± 0.025	0.007 ± 0.005	0.00850847
	With straw	264	Bacteria	Firmicutes	Bacilli	Bacillales	Planococcaceae	Domibacillus	0.092 ± 0.023	0.005 ± 0.003	0.00887146
	With straw	457	Bacteria	Firmicutes	Bacilli	Bacillales	Planococcaceae	Domibacillus	0.069 ± 0.017	0.006 ± 0.005	0.047791
	With straw	166	Bacteria	Firmicutes	Bacilli	Bacillales	Planococcaceae	Lysinibacillus	0.214 ± 0.031	0.019 ± 0.014	0.00588135
	With straw	1	Bacteria	Firmicutes	Bacilli	Bacillales	Planococcaceae	NA	7.101 ± 1.138	0.815 ± 0.083	0.000541457
	With straw	2	Bacteria	Firmicutes	Bacilli	Bacillales	Planococcaceae	NA	6.469 ± 0.889	1.114 ± 0.154	0.000386409
	With straw	13	Bacteria	Firmicutes	Bacilli	Bacillales	Planococcaceae	NA	2.282 ± 0.252	0.052 ± 0.005	0.00011038
	With straw	20	Bacteria	Firmicutes	Bacilli	Bacillales	Planococcaceae	NA	1.157 ± 0.092	0.109 ± 0.04	0.000819581
	With straw	35	Bacteria	Firmicutes	Bacilli	Bacillales	Planococcaceae	NA	0.795 ± 0.084	0.125 ± 0.024	0.000613351
	With straw	55	Bacteria	Firmicutes	Bacilli	Bacillales	Planococcaceae	NA	0.549 ± 0.103	0.03 ± 0.007	0.000568203
	With straw	121	Bacteria	Firmicutes	Bacilli	Bacillales	Planococcaceae	NA	0.273 ± 0.021	0.005 ± 0.003	0.00519882
	With straw	111	Bacteria	Firmicutes	Bacilli	Bacillales	Planococcaceae	Paenisporosarcina	0.28 ± 0.05	0.018 ± 0.011	0.00662026
	With straw	317	Bacteria	Firmicutes	Bacilli	Bacillales	Planococcaceae	Sporosarcina	0.092 ± 0.032	0.011 ± 0.006	0.00429437
	With straw	289	Bacteria	Gemmatimonadetes	Gemmatimonadetes	Gemmatimonadales	Gemmatimonadaceae	Gemmatimonas	0.116 ± 0.032	0 ± 0	0.0128056
	With straw	221	Bacteria	Gemmatimonadetes	Longimicrobia	Longimicrobiales	Longimicrobiaceae	NA	0.095 ± 0.042	0.003 ± 0.002	0.0213317
	With straw	143	Bacteria	Proteobacteria	Alphaproteobacteria	Caulobacterales	Caulobacteraceae	Brevundimonas	0.346 ± 0.215	0 ± 0	0.00732728
	With straw	202	Bacteria	Proteobacteria	Alphaproteobacteria	Caulobacterales	Caulobacteraceae	Phenylobacterium	0.155 ± 0.058	0.041 ± 0.012	0.0173638
	With straw	622	Bacteria	Proteobacteria	Alphaproteobacteria	Caulobacterales	Caulobacteraceae	Phenylobacterium	0.061 ± 0.026	0.002 ± 0.002	0.0268833
	With straw	5	Bacteria	Proteobacteria	Alphaproteobacteria	Rhizobiales	Aurantimonadaceae	Aureimonas	2.841 ± 1.113	0.002 ± 0.002	0.00482442
	With straw	243	Bacteria	Proteobacteria	Alphaproteobacteria	Rhizobiales	Aurantimonadaceae	Aureimonas	0.151 ± 0.103	0 ± 0	0.00921676
	With straw	76	Bacteria	Proteobacteria	Alphaproteobacteria	Rhizobiales	Aurantimonadaceae	NA	0.403 ± 0.463	0 ± 0.001	0.00897501
	With straw	255	Bacteria	Proteobacteria	Alphaproteobacteria	Rhizobiales	Bradyrhizobiaceae	Bradyrhizobium	0.09 ± 0.039	0.031 ± 0.009	0.0319121
	With straw	113	Bacteria	Proteobacteria	Alphaproteobacteria	Rhizobiales	Hyphomicrobiaceae	Devosia	0.063 ± 0.034	0.003 ± 0.002	0.0241426
	With straw	1175	Bacteria	Proteobacteria	Alphaproteobacteria	Rhizobiales	Hyphomicrobiaceae	Devosia	0.03 ± 0.048	0 ± 0	0.0693896
	With straw	625	Bacteria	Proteobacteria	Alphaproteobacteria	Rhizobiales	Hyphomicrobiaceae	Rhodoplanes	0.091 ± 0.012	0.014 ± 0.026	0.057499
	With straw	15	Bacteria	Proteobacteria	Alphaproteobacteria	Rhizobiales	Methylobacteriaceae	Microvirga	2.683 ± 0.171	0.072 ± 0.007	6.73931e-05
	With straw	28	Bacteria	Proteobacteria	Alphaproteobacteria	Rhizobiales	Methylobacteriaceae	Microvirga	1.171 ± 0.094	0.062 ± 0.008	0.000374214
	With straw	41	Bacteria	Proteobacteria	Alphaproteobacteria	Rhizobiales	Methylobacteriaceae	Microvirga	0.967 ± 0.177	0.019 ± 0.009	0.00236972
	With straw	86	Bacteria	Proteobacteria	Alphaproteobacteria	Rhizobiales	Methylobacteriaceae	Microvirga	0.47 ± 0.121	0.069 ± 0.016	0.000374821
	With straw	144	Bacteria	Proteobacteria	Alphaproteobacteria	Rhizobiales	Methylobacteriaceae	Microvirga	0.289 ± 0.063	0.082 ± 0.011	0.0017827
	With straw	216	Bacteria	Proteobacteria	Alphaproteobacteria	Rhizobiales	Methylobacteriaceae	Microvirga	0.232 ± 0.038	0.012 ± 0.008	0.00934119
	With straw	315	Bacteria	Proteobacteria	Alphaproteobacteria	Rhizobiales	Methylobacteriaceae	Microvirga	0.148 ± 0.011	0.028 ± 0.02	0.0108458
	With straw	335	Bacteria	Proteobacteria	Alphaproteobacteria	Rhizobiales	Methylobacteriaceae	Microvirga	0.109 ± 0.02	0.005 ± 0.003	0.00649959
	With straw	359	Bacteria	Proteobacteria	Alphaproteobacteria	Rhizobiales	Methylobacteriaceae	Microvirga	0.112 ± 0.032	0.008 ± 0.008	0.0492117
	With straw	404	Bacteria	Proteobacteria	Alphaproteobacteria	Rhizobiales	Methylobacteriaceae	Microvirga	0.117 ± 0.038	0.002 ± 0.002	0.0232122
	With straw	54	Bacteria	Proteobacteria	Alphaproteobacteria	Rhizobiales	Methylocystaceae	Pleomorphomonas	0.587 ± 0.041	0 ± 0.001	0.0080425
	With straw	184	Bacteria	Proteobacteria	Alphaproteobacteria	Rhizobiales	NA	NA	0.195 ± 0.038	0.001 ± 0.002	0.0155369
	With straw	310	Bacteria	Proteobacteria	Alphaproteobacteria	Rhizobiales	NA	NA	0.102 ± 0.012	0.035 ± 0.01	0.00564755
	With straw	32	Bacteria	Proteobacteria	Alphaproteobacteria	Rhizobiales	Phyllobacteriaceae	Mesorhizobium	0.418 ± 0.107	0.002 ± 0.002	0.00876366
	With straw	65	Bacteria	Proteobacteria	Alphaproteobacteria	Rhizobiales	Phyllobacteriaceae	Mesorhizobium	0.695 ± 0.22	0 ± 0	0.00703411
	With straw	140	Bacteria	Proteobacteria	Alphaproteobacteria	Rhizobiales	Phyllobacteriaceae	Mesorhizobium	0.213 ± 0.009	0.017 ± 0.008	0.00209604
	With straw	165	Bacteria	Proteobacteria	Alphaproteobacteria	Rhizobiales	Phyllobacteriaceae	Mesorhizobium	0.18 ± 0.033	0.037 ± 0.02	0.013078
	With straw	176	Bacteria	Proteobacteria	Alphaproteobacteria	Rhizobiales	Phyllobacteriaceae	Mesorhizobium	0.232 ± 0.053	0.001 ± 0.002	0.0144714
	With straw	134	Bacteria	Proteobacteria	Alphaproteobacteria	Rhizobiales	Phyllobacteriaceae	NA	0.098 ± 0.012	0 ± 0	0.0132201
	With straw	4	Bacteria	Proteobacteria	Alphaproteobacteria	Rhizobiales	Rhizobiaceae	Ensifer	3.926 ± 0.723	0.042 ± 0.009	0.000115796
	With straw	45	Bacteria	Proteobacteria	Alphaproteobacteria	Rhizobiales	Rhizobiaceae	Ensifer	1.184 ± 0.339	0.003 ± 0.002	0.00172759
	With straw	141	Bacteria	Proteobacteria	Alphaproteobacteria	Rhizobiales	Rhizobiaceae	Ensifer	0.17 ± 0.048	0.002 ± 0.003	0.0131897
	With straw	172	Bacteria	Proteobacteria	Alphaproteobacteria	Rhizobiales	Rhizobiales_Incertae_Sedis	Agaricicola	0.201 ± 0.028	0.025 ± 0.023	0.0131137
	With straw	313	Bacteria	Proteobacteria	Alphaproteobacteria	Rhizobiales	Xanthobacteraceae	Variibacter	0.101 ± 0.009	0.037 ± 0.003	0.00444122
	With straw	445	Bacteria	Proteobacteria	Alphaproteobacteria	Rhizobiales	Xanthobacteraceae	Variibacter	0.074 ± 0.019	0.003 ± 0.004	0.0268747
	With straw	367	Bacteria	Proteobacteria	Alphaproteobacteria	Rhodospirillales	Rhodospirillaceae	Azospirillum	0.148 ± 0.054	0 ± 0	0.0106242
	With straw	490	Bacteria	Proteobacteria	Alphaproteobacteria	Rhodospirillales	Rhodospirillaceae	Azospirillum	0.074 ± 0.036	0 ± 0	0.0130472
	With straw	139	Bacteria	Proteobacteria	Alphaproteobacteria	Rhodospirillales	Rhodospirillaceae	Inquilinus	0.246 ± 0.054	0.017 ± 0.008	0.00305418
	With straw	332	Bacteria	Proteobacteria	Alphaproteobacteria	Rhodospirillales	Rhodospirillaceae	Inquilinus	0.103 ± 0.01	0.01 ± 0.006	0.0193302
	With straw	21	Bacteria	Proteobacteria	Alphaproteobacteria	Rhodospirillales	Rhodospirillaceae	NA	1.159 ± 0.341	0.118 ± 0.014	0.0018754
	With straw	27	Bacteria	Proteobacteria	Alphaproteobacteria	Rhodospirillales	Rhodospirillaceae	NA	1.02 ± 0.108	0.122 ± 0.049	0.0012548
	With straw	177	Bacteria	Proteobacteria	Alphaproteobacteria	Rhodospirillales	Rhodospirillaceae	NA	0.191 ± 0.047	0.01 ± 0.007	0.00419574
	With straw	375	Bacteria	Proteobacteria	Alphaproteobacteria	Rhodospirillales	Rhodospirillaceae	NA	0.091 ± 0.029	0.017 ± 0.011	0.0226798
	With straw	217	Bacteria	Proteobacteria	Alphaproteobacteria	Rhodospirillales	Rhodospirillaceae	Rhodocista	0.186 ± 0.045	0.002 ± 0.001	0.0106768
	With straw	72	Bacteria	Proteobacteria	Alphaproteobacteria	Rhodospirillales	Rhodospirillales_Incertae_Sedis	Geminicoccus	0.196 ± 0.039	0 ± 0	0.00958645
	With straw	302	Bacteria	Proteobacteria	Alphaproteobacteria	Sphingomonadales	7B-8	NA	0.122 ± 0.019	0.027 ± 0.005	0.00169481
	With straw	333	Bacteria	Proteobacteria	Alphaproteobacteria	Sphingomonadales	7B-8	NA	0.105 ± 0.034	0.005 ± 0.004	0.0345994
	With straw	401	Bacteria	Proteobacteria	Alphaproteobacteria	Sphingomonadales	7B-8	NA	0.141 ± 0.022	0.007 ± 0.006	0.0127006
	With straw	265	Bacteria	Proteobacteria	Alphaproteobacteria	Sphingomonadales	Ellin6055	NA	0.09 ± 0.056	0.011 ± 0.006	0.00798678
	With straw	9	Bacteria	Proteobacteria	Alphaproteobacteria	Sphingomonadales	Erythrobacteraceae	Altererythrobacter	0.143 ± 0.02	0.001 ± 0.001	0.0138085
	With straw	46	Bacteria	Proteobacteria	Alphaproteobacteria	Sphingomonadales	Erythrobacteraceae	Altererythrobacter	0.44 ± 0.048	0.001 ± 0.001	0.0104494
	With straw	63	Bacteria	Proteobacteria	Alphaproteobacteria	Sphingomonadales	Erythrobacteraceae	Altererythrobacter	0.623 ± 0.334	0 ± 0	0.00704735
	With straw	222	Bacteria	Proteobacteria	Alphaproteobacteria	Sphingomonadales	Erythrobacteraceae	Altererythrobacter	0.23 ± 0.3	0 ± 0	0.0468703
	With straw	387	Bacteria	Proteobacteria	Alphaproteobacteria	Sphingomonadales	Erythrobacteraceae	Altererythrobacter	0.146 ± 0.061	0.002 ± 0.004	0.0208643
	With straw	425	Bacteria	Proteobacteria	Alphaproteobacteria	Sphingomonadales	Erythrobacteraceae	Altererythrobacter	0.086 ± 0.093	0 ± 0	0.0120812
	With straw	80	Bacteria	Proteobacteria	Alphaproteobacteria	Sphingomonadales	JG34-KF-161	NA	0.146 ± 0.02	0.004 ± 0.001	0.00263937
	With straw	59	Bacteria	Proteobacteria	Alphaproteobacteria	Sphingomonadales	Sphingomonadaceae	Sphingomonas	0.324 ± 0.044	0.236 ± 0.051	0.0326027
	With straw	142	Bacteria	Proteobacteria	Alphaproteobacteria	Sphingomonadales	Sphingomonadaceae	Sphingomonas	0.478 ± 0.116	0.002 ± 0.003	0.0139273
	With straw	187	Bacteria	Proteobacteria	Alphaproteobacteria	Sphingomonadales	Sphingomonadaceae	Sphingomonas	0.165 ± 0.08	0.023 ± 0.01	0.00412228
	With straw	235	Bacteria	Proteobacteria	Alphaproteobacteria	Sphingomonadales	Sphingomonadaceae	Sphingomonas	0.193 ± 0.11	0 ± 0.001	0.00903184
	With straw	308	Bacteria	Proteobacteria	Alphaproteobacteria	Sphingomonadales	Sphingomonadaceae	Sphingomonas	0.096 ± 0.057	0.029 ± 0.008	0.0215878
	With straw	314	Bacteria	Proteobacteria	Alphaproteobacteria	Sphingomonadales	Sphingomonadaceae	Sphingomonas	0.224 ± 0.125	0.001 ± 0.002	0.015115
	With straw	420	Bacteria	Proteobacteria	Alphaproteobacteria	Sphingomonadales	Sphingomonadaceae	Sphingomonas	0.093 ± 0.039	0.001 ± 0.001	0.0189487
	With straw	254	Bacteria	Proteobacteria	Betaproteobacteria	Burkholderiales	Comamonadaceae	Ramlibacter	0.108 ± 0.038	0.023 ± 0.008	0.0065433
	With straw	304	Bacteria	Proteobacteria	Betaproteobacteria	Burkholderiales	Oxalobacteraceae	Massilia	0.113 ± 0.01	0.002 ± 0.003	0.0193778
	With straw	137	Bacteria	Proteobacteria	Betaproteobacteria	Burkholderiales	Oxalobacteraceae	Paucimonas	0.402 ± 0.062	0.005 ± 0.002	0.00178412
	With straw	231	Bacteria	Proteobacteria	Betaproteobacteria	Burkholderiales	Oxalobacteraceae	Paucimonas	0.156 ± 0.028	0.05 ± 0.014	0.00336495
	With straw	194	Bacteria	Proteobacteria	Deltaproteobacteria	Myxococcales	Haliangiaceae	Haliangium	0.277 ± 0.131	0.044 ± 0.014	0.00671573
	With straw	294	Bacteria	Proteobacteria	Deltaproteobacteria	Myxococcales	Sandaracinaceae	Sandaracinus	0.095 ± 0.061	0 ± 0	0.0110623
	With straw	88	Bacteria	Proteobacteria	Gammaproteobacteria	Pseudomonadales	Pseudomonadaceae	Azotobacter	0.446 ± 0.054	0.012 ± 0.006	0.00305561
	With straw	49	Bacteria	Proteobacteria	Gammaproteobacteria	Xanthomonadales	Xanthomonadaceae	Lysobacter	1.081 ± 0.339	0 ± 0	0.00585738
	With straw	128	Bacteria	Proteobacteria	Gammaproteobacteria	Xanthomonadales	Xanthomonadaceae	Lysobacter	0.3 ± 0.151	0 ± 0	0.0071184
	With straw	152	Bacteria	Proteobacteria	Gammaproteobacteria	Xanthomonadales	Xanthomonadaceae	Lysobacter	0.354 ± 0.175	0 ± 0	0.00849585
	With straw	191	Bacteria	Proteobacteria	Gammaproteobacteria	Xanthomonadales	Xanthomonadaceae	Lysobacter	0.11 ± 0.012	0.025 ± 0.016	0.0264762
	With straw	223	Bacteria	Proteobacteria	Gammaproteobacteria	Xanthomonadales	Xanthomonadaceae	Lysobacter	0.031 ± 0.04	0 ± 0	0.0228799
	With straw	319	Bacteria	Proteobacteria	Gammaproteobacteria	Xanthomonadales	Xanthomonadaceae	Lysobacter	0.209 ± 0.171	0 ± 0	0.00853932
	With straw	36	Bacteria	Proteobacteria	Gammaproteobacteria	Xanthomonadales	Xanthomonadales_Incertae_Sedis	Steroidobacter	0.951 ± 0.115	0.037 ± 0.015	0.000483375
	With straw	64	Bacteria	Proteobacteria	Gammaproteobacteria	Xanthomonadales	Xanthomonadales_Incertae_Sedis	Steroidobacter	0.529 ± 0.172	0.173 ± 0.07	0.00434255
	With straw	70	Bacteria	Proteobacteria	Gammaproteobacteria	Xanthomonadales	Xanthomonadales_Incertae_Sedis	Steroidobacter	0.195 ± 0.028	0.112 ± 0.026	0.00705307
	With straw	126	Bacteria	Proteobacteria	Gammaproteobacteria	Xanthomonadales	Xanthomonadales_Incertae_Sedis	Steroidobacter	0.089 ± 0.017	0 ± 0	0.0143238
	With straw	23	Bacteria	Verrucomicrobia	Opitutae	Opitutales	Opitutaceae	Opitutus	0.395 ± 0.11	0.001 ± 0.001	0.00998764
	With straw	3	Bacteria	Verrucomicrobia	Verrucomicrobiae	Verrucomicrobiales	Verrucomicrobiaceae	Haloferula	1.142 ± 1.105	0.003 ± 0.003	0.00599636
	With straw	149	Bacteria	Verrucomicrobia	Verrucomicrobiae	Verrucomicrobiales	Verrucomicrobiaceae	Roseimicrobium	0.258 ± 0.086	0.001 ± 0.001	0.013823

## Sheet: Bare LS+C vs LS
SVs differentially abundant in the low salinity bare soil samples with straw addition and in the low salinity bare soil samples without straw addition. Results from ALDEx2.
p-values are from Welch's t-tests with Benjamini-Hochberg correction.
									Relative abundance (%) average ± SD
	More abundant in	SV#	Domain	Phylum	Class	Order	Family	Genus	With straw	No straw	corrected p
	No straw	130	Archaea	Thaumarchaeota	Soil_Crenarchaeotic_Group(SCG)	NA	NA	NA	0.018 ± 0.007	0.424 ± 0.078	0.000545733
	No straw	158	Archaea	Thaumarchaeota	Soil_Crenarchaeotic_Group(SCG)	NA	NA	NA	0.019 ± 0.009	0.323 ± 0.019	0.00318461
	No straw	286	Archaea	Thaumarchaeota	Soil_Crenarchaeotic_Group(SCG)	NA	NA	NA	0.014 ± 0.006	0.179 ± 0.03	0.00244066
	No straw	353	Archaea	Thaumarchaeota	Soil_Crenarchaeotic_Group(SCG)	NA	NA	NA	0.011 ± 0.004	0.134 ± 0.024	0.0034398
	No straw	357	Archaea	Thaumarchaeota	Soil_Crenarchaeotic_Group(SCG)	NA	NA	NA	0.004 ± 0.001	0.148 ± 0.022	0.00286071
	No straw	571	Archaea	Thaumarchaeota	Soil_Crenarchaeotic_Group(SCG)	NA	NA	NA	0.008 ± 0.009	0.08 ± 0.024	0.0258498
	No straw	612	Archaea	Thaumarchaeota	Soil_Crenarchaeotic_Group(SCG)	NA	NA	NA	0.001 ± 0.002	0.071 ± 0.005	0.0218339
	No straw	22	Archaea	Thaumarchaeota	Soil_Crenarchaeotic_Group(SCG)	Unknown_Order	Unknown_Family	Candidatus_Nitrososphaera	0.057 ± 0.024	1.815 ± 0.114	0.000885853
	No straw	34	Archaea	Thaumarchaeota	Soil_Crenarchaeotic_Group(SCG)	Unknown_Order	Unknown_Family	Candidatus_Nitrososphaera	0.105 ± 0.013	1.213 ± 0.119	0.000192052
	No straw	280	Archaea	Thaumarchaeota	Soil_Crenarchaeotic_Group(SCG)	Unknown_Order	Unknown_Family	Candidatus_Nitrososphaera	0.008 ± 0.007	0.185 ± 0.03	0.0104622
	No straw	309	Archaea	Thaumarchaeota	Soil_Crenarchaeotic_Group(SCG)	Unknown_Order	Unknown_Family	Candidatus_Nitrososphaera	0.011 ± 0.001	0.153 ± 0.023	0.000672724
	No straw	338	Archaea	Thaumarchaeota	Soil_Crenarchaeotic_Group(SCG)	Unknown_Order	Unknown_Family	Candidatus_Nitrososphaera	0.005 ± 0.004	0.142 ± 0.038	0.0276767
	No straw	384	Archaea	Thaumarchaeota	Soil_Crenarchaeotic_Group(SCG)	Unknown_Order	Unknown_Family	Candidatus_Nitrososphaera	0.01 ± 0.002	0.116 ± 0.011	0.00141379
	No straw	418	Archaea	Thaumarchaeota	Soil_Crenarchaeotic_Group(SCG)	Unknown_Order	Unknown_Family	Candidatus_Nitrososphaera	0.003 ± 0.003	0.112 ± 0.023	0.0100096
	No straw	453	Archaea	Thaumarchaeota	Soil_Crenarchaeotic_Group(SCG)	Unknown_Order	Unknown_Family	Candidatus_Nitrososphaera	0.004 ± 0.003	0.11 ± 0.013	0.0241137
	No straw	467	Archaea	Thaumarchaeota	Soil_Crenarchaeotic_Group(SCG)	Unknown_Order	Unknown_Family	Candidatus_Nitrososphaera	0.003 ± 0.003	0.104 ± 0.025	0.0257061
	No straw	497	Archaea	Thaumarchaeota	Soil_Crenarchaeotic_Group(SCG)	Unknown_Order	Unknown_Family	Candidatus_Nitrososphaera	0.005 ± 0.003	0.104 ± 0.007	0.00833944
	No straw	437	Bacteria	Acidobacteria	Acidobacteria	Acidobacteriales	Acidobacteriaceae_(Subgroup_1)	Candidatus_Koribacter	0.003 ± 0.004	0.109 ± 0.02	0.0319456
	No straw	595	Bacteria	Acidobacteria	Blastocatellia	Blastocatellales	Blastocatellaceae_(Subgroup_4)	RB41	0.002 ± 0.002	0.086 ± 0.025	0.02678
	No straw	480	Bacteria	Acidobacteria	Subgroup_6	NA	NA	NA	0.008 ± 0.005	0.106 ± 0.013	0.0101522
	No straw	959	Bacteria	Acidobacteria	Subgroup_6	NA	NA	NA	0.002 ± 0.003	0.099 ± 0.022	0.028699
	No straw	173	Bacteria	Actinobacteria	Actinobacteria	Frankiales	Geodermatophilaceae	Geodermatophilus	0.088 ± 0.021	0.191 ± 0.07	0.0354006
	No straw	271	Bacteria	Actinobacteria	Actinobacteria	Frankiales	Geodermatophilaceae	Geodermatophilus	0.058 ± 0.025	0.105 ± 0.011	0.0417981
	No straw	502	Bacteria	Actinobacteria	Actinobacteria	Micromonosporales	Micromonosporaceae	NA	0.017 ± 0.008	0.077 ± 0.027	0.00813042
	No straw	380	Bacteria	Actinobacteria	Actinobacteria	NA	NA	NA	0.005 ± 0.006	0.122 ± 0.013	0.0385567
	No straw	396	Bacteria	Actinobacteria	Actinobacteria	Propionibacteriales	Nocardioidaceae	Kribbella	0.009 ± 0.007	0.08 ± 0.009	0.0252672
	No straw	330	Bacteria	Actinobacteria	Actinobacteria	Propionibacteriales	Nocardioidaceae	Marmoricola	0.001 ± 0.001	0.078 ± 0.029	0.0160734
	No straw	354	Bacteria	Actinobacteria	Actinobacteria	Propionibacteriales	Nocardioidaceae	Marmoricola	0.009 ± 0.006	0.045 ± 0.037	0.0449832
	No straw	212	Bacteria	Actinobacteria	Actinobacteria	Propionibacteriales	Nocardioidaceae	Nocardioides	0 ± 0	0.089 ± 0.042	0.0108822
	No straw	350	Bacteria	Actinobacteria	Actinobacteria	Propionibacteriales	Nocardioidaceae	Nocardioides	0.001 ± 0.001	0.112 ± 0.019	0.0137339
	No straw	68	Bacteria	Actinobacteria	Actinobacteria	Pseudonocardiales	Pseudonocardiaceae	Pseudonocardia	0.235 ± 0.047	0.334 ± 0.019	0.0274351
	No straw	369	Bacteria	Actinobacteria	Actinobacteria	Pseudonocardiales	Pseudonocardiaceae	Pseudonocardia	0.014 ± 0.007	0.126 ± 0.035	0.00627753
	No straw	594	Bacteria	Actinobacteria	Actinobacteria	Streptomycetales	Streptomycetaceae	NA	0.011 ± 0.007	0.054 ± 0.025	0.0367775
	No straw	167	Bacteria	Actinobacteria	Actinobacteria	Streptomycetales	Streptomycetaceae	Streptomyces	0.087 ± 0.023	0.13 ± 0.02	0.0331961
	No straw	272	Bacteria	Actinobacteria	Actinobacteria	Streptomycetales	Streptomycetaceae	Streptomyces	0.012 ± 0.007	0.128 ± 0.028	0.0037822
	No straw	183	Bacteria	Actinobacteria	Actinobacteria	Streptosporangiales	Streptosporangiaceae	Nonomuraea	0.071 ± 0.007	0.182 ± 0.036	0.00282981
	No straw	397	Bacteria	Actinobacteria	MB-A2-108	NA	NA	NA	0.009 ± 0.006	0.113 ± 0.027	0.0202256
	No straw	447	Bacteria	Actinobacteria	MB-A2-108	NA	NA	NA	0.007 ± 0.005	0.091 ± 0.013	0.0151559
	No straw	540	Bacteria	Actinobacteria	MB-A2-108	NA	NA	NA	0.004 ± 0.004	0.081 ± 0.017	0.0356036
	No straw	547	Bacteria	Actinobacteria	MB-A2-108	NA	NA	NA	0.005 ± 0.003	0.076 ± 0.018	0.0109256
	No straw	623	Bacteria	Actinobacteria	MB-A2-108	NA	NA	NA	0.003 ± 0.002	0.072 ± 0.024	0.0051381
	No straw	96	Bacteria	Actinobacteria	NA	NA	NA	NA	0.032 ± 0.006	0.438 ± 0.027	0.000236376
	No straw	566	Bacteria	Actinobacteria	NA	NA	NA	NA	0.007 ± 0.005	0.056 ± 0.007	0.0176873
	No straw	73	Bacteria	Actinobacteria	Rubrobacteria	Rubrobacterales	Rubrobacteriaceae	Rubrobacter	0.025 ± 0.009	0.618 ± 0.074	0.000811013
	No straw	123	Bacteria	Actinobacteria	Rubrobacteria	Rubrobacterales	Rubrobacteriaceae	Rubrobacter	0.01 ± 0.004	0.408 ± 0.075	0.000750597
	No straw	162	Bacteria	Actinobacteria	Rubrobacteria	Rubrobacterales	Rubrobacteriaceae	Rubrobacter	0.012 ± 0.004	0.295 ± 0.032	0.00104821
	No straw	268	Bacteria	Actinobacteria	Rubrobacteria	Rubrobacterales	Rubrobacteriaceae	Rubrobacter	0.006 ± 0.003	0.161 ± 0.049	0.00333108
	No straw	270	Bacteria	Actinobacteria	Rubrobacteria	Rubrobacterales	Rubrobacteriaceae	Rubrobacter	0.01 ± 0.002	0.162 ± 0.034	0.000801339
	No straw	303	Bacteria	Actinobacteria	Rubrobacteria	Rubrobacterales	Rubrobacteriaceae	Rubrobacter	0.005 ± 0.005	0.143 ± 0.019	0.011611
	No straw	305	Bacteria	Actinobacteria	Rubrobacteria	Rubrobacterales	Rubrobacteriaceae	Rubrobacter	0.006 ± 0.002	0.129 ± 0.021	0.00150969
	No straw	307	Bacteria	Actinobacteria	Rubrobacteria	Rubrobacterales	Rubrobacteriaceae	Rubrobacter	0.003 ± 0.001	0.141 ± 0.039	0.00162115
	No straw	321	Bacteria	Actinobacteria	Rubrobacteria	Rubrobacterales	Rubrobacteriaceae	Rubrobacter	0.007 ± 0.003	0.151 ± 0.061	0.00214262
	No straw	326	Bacteria	Actinobacteria	Rubrobacteria	Rubrobacterales	Rubrobacteriaceae	Rubrobacter	0.01 ± 0.007	0.127 ± 0.038	0.00668681
	No straw	381	Bacteria	Actinobacteria	Rubrobacteria	Rubrobacterales	Rubrobacteriaceae	Rubrobacter	0.004 ± 0.003	0.112 ± 0.019	0.0278173
	No straw	385	Bacteria	Actinobacteria	Rubrobacteria	Rubrobacterales	Rubrobacteriaceae	Rubrobacter	0.008 ± 0.008	0.1 ± 0.04	0.0404123
	No straw	409	Bacteria	Actinobacteria	Rubrobacteria	Rubrobacterales	Rubrobacteriaceae	Rubrobacter	0.004 ± 0.003	0.102 ± 0.025	0.00468209
	No straw	487	Bacteria	Actinobacteria	Rubrobacteria	Rubrobacterales	Rubrobacteriaceae	Rubrobacter	0.002 ± 0.004	0.084 ± 0.022	0.0268205
	No straw	554	Bacteria	Actinobacteria	Rubrobacteria	Rubrobacterales	Rubrobacteriaceae	Rubrobacter	0.005 ± 0.005	0.074 ± 0.012	0.0333431
	No straw	588	Bacteria	Actinobacteria	Rubrobacteria	Rubrobacterales	Rubrobacteriaceae	Rubrobacter	0.002 ± 0.002	0.066 ± 0.021	0.0201401
	No straw	606	Bacteria	Actinobacteria	Rubrobacteria	Rubrobacterales	Rubrobacteriaceae	Rubrobacter	0.002 ± 0.001	0.072 ± 0.022	0.00440483
	No straw	633	Bacteria	Actinobacteria	Rubrobacteria	Rubrobacterales	Rubrobacteriaceae	Rubrobacter	0.002 ± 0.002	0.059 ± 0.016	0.0247271
	No straw	374	Bacteria	Actinobacteria	TakashiAC-B11	NA	NA	NA	0.011 ± 0.004	0.114 ± 0.037	0.00243608
	No straw	438	Bacteria	Actinobacteria	Thermoleophilia	Gaiellales	Gaiellaceae	Gaiella	0.001 ± 0.002	0.111 ± 0.033	0.0189628
	No straw	442	Bacteria	Actinobacteria	Thermoleophilia	Gaiellales	Gaiellaceae	Gaiella	0.007 ± 0.004	0.091 ± 0.018	0.00891739
	No straw	446	Bacteria	Actinobacteria	Thermoleophilia	Gaiellales	Gaiellaceae	Gaiella	0.006 ± 0.002	0.084 ± 0.015	0.00221225
	No straw	532	Bacteria	Actinobacteria	Thermoleophilia	Gaiellales	Gaiellaceae	Gaiella	0.004 ± 0.003	0.092 ± 0.029	0.0317701
	No straw	613	Bacteria	Actinobacteria	Thermoleophilia	Gaiellales	Gaiellaceae	Gaiella	0.002 ± 0.002	0.062 ± 0.008	0.0193138
	No straw	198	Bacteria	Actinobacteria	Thermoleophilia	Gaiellales	NA	NA	0.007 ± 0.004	0.258 ± 0.044	0.00485327
	No straw	250	Bacteria	Actinobacteria	Thermoleophilia	Gaiellales	NA	NA	0.014 ± 0.005	0.179 ± 0.016	0.00336114
	No straw	296	Bacteria	Actinobacteria	Thermoleophilia	Gaiellales	NA	NA	0.005 ± 0.004	0.162 ± 0.036	0.0235684
	No straw	300	Bacteria	Actinobacteria	Thermoleophilia	Gaiellales	NA	NA	0.005 ± 0.002	0.166 ± 0.017	0.00348023
	No straw	320	Bacteria	Actinobacteria	Thermoleophilia	Gaiellales	NA	NA	0.008 ± 0.004	0.136 ± 0.03	0.00270546
	No straw	327	Bacteria	Actinobacteria	Thermoleophilia	Gaiellales	NA	NA	0.011 ± 0.005	0.146 ± 0.015	0.00552003
	No straw	363	Bacteria	Actinobacteria	Thermoleophilia	Gaiellales	NA	NA	0.005 ± 0.003	0.136 ± 0.012	0.00675609
	No straw	364	Bacteria	Actinobacteria	Thermoleophilia	Gaiellales	NA	NA	0.003 ± 0.003	0.139 ± 0.016	0.0215498
	No straw	379	Bacteria	Actinobacteria	Thermoleophilia	Gaiellales	NA	NA	0.002 ± 0.002	0.133 ± 0.031	0.0165975
	No straw	402	Bacteria	Actinobacteria	Thermoleophilia	Gaiellales	NA	NA	0.01 ± 0.002	0.111 ± 0.016	0.00325506
	No straw	415	Bacteria	Actinobacteria	Thermoleophilia	Gaiellales	NA	NA	0.008 ± 0.003	0.086 ± 0.014	0.00428149
	No straw	427	Bacteria	Actinobacteria	Thermoleophilia	Gaiellales	NA	NA	0.002 ± 0.003	0.102 ± 0.011	0.0295954
	No straw	431	Bacteria	Actinobacteria	Thermoleophilia	Gaiellales	NA	NA	0.005 ± 0.002	0.096 ± 0.02	0.00266855
	No straw	448	Bacteria	Actinobacteria	Thermoleophilia	Gaiellales	NA	NA	0.004 ± 0.002	0.106 ± 0.035	0.00202768
	No straw	477	Bacteria	Actinobacteria	Thermoleophilia	Gaiellales	NA	NA	0.003 ± 0.003	0.11 ± 0.015	0.0230414
	No straw	506	Bacteria	Actinobacteria	Thermoleophilia	Gaiellales	NA	NA	0.003 ± 0.002	0.087 ± 0.007	0.0229875
	No straw	644	Bacteria	Actinobacteria	Thermoleophilia	Gaiellales	NA	NA	0.004 ± 0.003	0.063 ± 0.011	0.0323476
	No straw	759	Bacteria	Actinobacteria	Thermoleophilia	Gaiellales	NA	NA	0.003 ± 0.002	0.055 ± 0.015	0.0300934
	No straw	883	Bacteria	Actinobacteria	Thermoleophilia	Gaiellales	NA	NA	0.001 ± 0.001	0.046 ± 0.012	0.0223235
	No straw	109	Bacteria	Actinobacteria	Thermoleophilia	Solirubrobacterales	0319-6M6	NA	0.032 ± 0.003	0.412 ± 0.048	0.000461883
	No straw	269	Bacteria	Actinobacteria	Thermoleophilia	Solirubrobacterales	0319-6M6	NA	0.012 ± 0.006	0.165 ± 0.029	0.00342799
	No straw	360	Bacteria	Actinobacteria	Thermoleophilia	Solirubrobacterales	0319-6M6	NA	0 ± 0.001	0.122 ± 0.01	0.0143161
	No straw	536	Bacteria	Actinobacteria	Thermoleophilia	Solirubrobacterales	0319-6M6	NA	0.003 ± 0.001	0.078 ± 0.038	0.00529591
	No straw	52	Bacteria	Actinobacteria	Thermoleophilia	Solirubrobacterales	288-2	NA	0.078 ± 0.016	0.809 ± 0.085	0.000203541
	No straw	60	Bacteria	Actinobacteria	Thermoleophilia	Solirubrobacterales	288-2	NA	0.066 ± 0.02	0.74 ± 0.01	0.00144282
	No straw	106	Bacteria	Actinobacteria	Thermoleophilia	Solirubrobacterales	288-2	NA	0.032 ± 0.005	0.443 ± 0.034	0.000267272
	No straw	118	Bacteria	Actinobacteria	Thermoleophilia	Solirubrobacterales	288-2	NA	0.031 ± 0.003	0.378 ± 0.035	0.00023047
	No straw	124	Bacteria	Actinobacteria	Thermoleophilia	Solirubrobacterales	288-2	NA	0.055 ± 0.011	0.348 ± 0.029	0.000340799
	No straw	170	Bacteria	Actinobacteria	Thermoleophilia	Solirubrobacterales	288-2	NA	0.021 ± 0.004	0.253 ± 0.018	0.000666494
	No straw	253	Bacteria	Actinobacteria	Thermoleophilia	Solirubrobacterales	288-2	NA	0.018 ± 0.008	0.158 ± 0.036	0.00285257
	No straw	281	Bacteria	Actinobacteria	Thermoleophilia	Solirubrobacterales	288-2	NA	0.012 ± 0.006	0.17 ± 0.028	0.00234247
	No straw	285	Bacteria	Actinobacteria	Thermoleophilia	Solirubrobacterales	288-2	NA	0.022 ± 0.007	0.132 ± 0.016	0.00196082
	No straw	247	Bacteria	Actinobacteria	Thermoleophilia	Solirubrobacterales	Elev-16S-1332	NA	0.016 ± 0.005	0.183 ± 0.043	0.00279558
	No straw	399	Bacteria	Actinobacteria	Thermoleophilia	Solirubrobacterales	Elev-16S-1332	NA	0.009 ± 0.006	0.12 ± 0.028	0.0090622
	No straw	426	Bacteria	Actinobacteria	Thermoleophilia	Solirubrobacterales	Elev-16S-1332	NA	0.007 ± 0.004	0.088 ± 0.021	0.00540724
	No straw	429	Bacteria	Actinobacteria	Thermoleophilia	Solirubrobacterales	Elev-16S-1332	NA	0.007 ± 0.004	0.079 ± 0.008	0.00840702
	No straw	488	Bacteria	Actinobacteria	Thermoleophilia	Solirubrobacterales	Elev-16S-1332	NA	0.007 ± 0.004	0.083 ± 0.019	0.00389654
	No straw	489	Bacteria	Actinobacteria	Thermoleophilia	Solirubrobacterales	Elev-16S-1332	NA	0.007 ± 0.004	0.07 ± 0.016	0.00985041
	No straw	432	Bacteria	Actinobacteria	Thermoleophilia	Solirubrobacterales	FCPU744	NA	0.007 ± 0.002	0.114 ± 0.013	0.00357369
	No straw	403	Bacteria	Actinobacteria	Thermoleophilia	Solirubrobacterales	FFCH13075	NA	0.007 ± 0.002	0.098 ± 0.01	0.00344336
	No straw	501	Bacteria	Actinobacteria	Thermoleophilia	Solirubrobacterales	Gsoil-1167	NA	0.007 ± 0.003	0.079 ± 0.007	0.00957065
	No straw	201	Bacteria	Actinobacteria	Thermoleophilia	Solirubrobacterales	NA	NA	0.029 ± 0.007	0.169 ± 0.033	0.00144633
	No straw	278	Bacteria	Actinobacteria	Thermoleophilia	Solirubrobacterales	NA	NA	0.025 ± 0.005	0.139 ± 0.03	0.00225538
	No straw	329	Bacteria	Actinobacteria	Thermoleophilia	Solirubrobacterales	NA	NA	0.009 ± 0.004	0.135 ± 0.014	0.00410777
	No straw	475	Bacteria	Actinobacteria	Thermoleophilia	Solirubrobacterales	NA	NA	0.004 ± 0.002	0.085 ± 0.034	0.00372623
	No straw	462	Bacteria	Actinobacteria	Thermoleophilia	Solirubrobacterales	Parviterribacteraceae	Parviterribacter	0.006 ± 0.002	0.085 ± 0.016	0.00436762
	No straw	131	Bacteria	Actinobacteria	Thermoleophilia	Solirubrobacterales	Solirubrobacteraceae	Solirubrobacter	0.047 ± 0.014	0.316 ± 0.048	0.000623412
	No straw	186	Bacteria	Actinobacteria	Thermoleophilia	Solirubrobacterales	Solirubrobacteraceae	Solirubrobacter	0.039 ± 0.017	0.22 ± 0.015	0.00760898
	No straw	195	Bacteria	Actinobacteria	Thermoleophilia	Solirubrobacterales	Solirubrobacteraceae	Solirubrobacter	0.042 ± 0.013	0.178 ± 0.025	0.00209518
	No straw	196	Bacteria	Actinobacteria	Thermoleophilia	Solirubrobacterales	Solirubrobacteraceae	Solirubrobacter	0.023 ± 0.009	0.226 ± 0.043	0.00195367
	No straw	233	Bacteria	Actinobacteria	Thermoleophilia	Solirubrobacterales	Solirubrobacteraceae	Solirubrobacter	0.03 ± 0.008	0.188 ± 0.04	0.0011663
	No straw	328	Bacteria	Actinobacteria	Thermoleophilia	Solirubrobacterales	Solirubrobacteraceae	Solirubrobacter	0.005 ± 0.003	0.138 ± 0.032	0.00582967
	No straw	413	Bacteria	Actinobacteria	Thermoleophilia	Solirubrobacterales	Solirubrobacteraceae	Solirubrobacter	0.021 ± 0.01	0.089 ± 0.03	0.00880086
	No straw	441	Bacteria	Actinobacteria	Thermoleophilia	Solirubrobacterales	Solirubrobacteraceae	Solirubrobacter	0.026 ± 0.002	0.08 ± 0.017	0.00260573
	No straw	459	Bacteria	Actinobacteria	Thermoleophilia	Solirubrobacterales	Solirubrobacteraceae	Solirubrobacter	0.024 ± 0.016	0.079 ± 0.025	0.0517606
	No straw	478	Bacteria	Actinobacteria	Thermoleophilia	Solirubrobacterales	Solirubrobacteraceae	Solirubrobacter	0.01 ± 0.007	0.074 ± 0.009	0.0199995
	No straw	533	Bacteria	Actinobacteria	Thermoleophilia	Solirubrobacterales	Solirubrobacteraceae	Solirubrobacter	0.005 ± 0.005	0.069 ± 0.023	0.0346874
	No straw	455	Bacteria	Chloroflexi	Gitt-GS-136	NA	NA	NA	0.002 ± 0.002	0.11 ± 0.018	0.0152544
	No straw	521	Bacteria	Chloroflexi	Gitt-GS-136	NA	NA	NA	0.002 ± 0.002	0.082 ± 0.022	0.0238846
	No straw	662	Bacteria	Chloroflexi	Gitt-GS-136	NA	NA	NA	0.005 ± 0.002	0.067 ± 0.022	0.00342
	No straw	581	Bacteria	Chloroflexi	KD4-96	NA	NA	NA	0.002 ± 0.002	0.081 ± 0.017	0.0205731
	No straw	715	Bacteria	Chloroflexi	KD4-96	NA	NA	NA	0.001 ± 0.003	0.052 ± 0.016	0.0322832
	No straw	44	Bacteria	Firmicutes	Bacilli	Bacillales	Bacillaceae	Anoxybacillus	0.295 ± 0.037	0.574 ± 0.051	0.0031821
	No straw	33	Bacteria	Firmicutes	Bacilli	Bacillales	Bacillaceae	Bacillus	0.145 ± 0.012	1.044 ± 0.036	0.000148181
	No straw	67	Bacteria	Firmicutes	Bacilli	Bacillales	Bacillaceae	Bacillus	0.065 ± 0.024	0.592 ± 0.04	0.00126544
	No straw	193	Bacteria	Firmicutes	Bacilli	Bacillales	Bacillaceae	Bacillus	0.034 ± 0.008	0.183 ± 0.022	0.000816451
	No straw	226	Bacteria	Firmicutes	Bacilli	Bacillales	Bacillaceae	Bacillus	0.046 ± 0.014	0.118 ± 0.01	0.00546568
	No straw	242	Bacteria	Firmicutes	Bacilli	Bacillales	Bacillaceae	Bacillus	0.034 ± 0.005	0.115 ± 0.009	0.00226646
	No straw	372	Bacteria	Firmicutes	Bacilli	Bacillales	Bacillaceae	Bacillus	0.013 ± 0.003	0.11 ± 0.014	0.00225901
	No straw	51	Bacteria	Firmicutes	Bacilli	Bacillales	Bacillaceae	Falsibacillus	0.131 ± 0.011	0.716 ± 0.097	0.000432939
	No straw	6	Bacteria	Firmicutes	Bacilli	Bacillales	Bacillaceae	NA	1.456 ± 0.053	2.372 ± 0.109	0.00628854
	No straw	12	Bacteria	Firmicutes	Bacilli	Bacillales	Bacillaceae	NA	0.957 ± 0.064	2.082 ± 0.2	0.00230472
	No straw	43	Bacteria	Firmicutes	Bacilli	Bacillales	Bacillaceae	NA	0.126 ± 0.021	0.92 ± 0.068	0.000975415
	No straw	71	Bacteria	Firmicutes	Bacilli	Bacillales	Bacillaceae	NA	0.088 ± 0.031	0.496 ± 0.018	0.00172333
	No straw	440	Bacteria	Firmicutes	Bacilli	Bacillales	Bacillaceae	Thalassobacillus	0 ± 0.001	0.024 ± 0.024	0.0288077
	No straw	24	Bacteria	Firmicutes	Bacilli	Bacillales	Paenibacillaceae	Ammoniphilus	0.4 ± 0.009	1.009 ± 0.103	0.000531465
	No straw	25	Bacteria	Firmicutes	Bacilli	Bacillales	Paenibacillaceae	Ammoniphilus	0.467 ± 0.043	0.926 ± 0.064	0.00184892
	No straw	82	Bacteria	Firmicutes	Bacilli	Bacillales	Paenibacillaceae	Ammoniphilus	0.103 ± 0.01	0.416 ± 0.046	0.000456867
	No straw	451	Bacteria	Firmicutes	Bacilli	Bacillales	Paenibacillaceae	Ammoniphilus	0.006 ± 0.005	0.088 ± 0.017	0.0147194
	No straw	8	Bacteria	Firmicutes	Bacilli	Bacillales	Paenibacillaceae	Oxalophagus	0.926 ± 0.148	3.217 ± 0.216	0.000725763
	No straw	85	Bacteria	Firmicutes	Bacilli	Bacillales	Paenibacillaceae	Oxalophagus	0.054 ± 0.013	0.432 ± 0.067	0.000901233
	No straw	135	Bacteria	Firmicutes	Bacilli	Bacillales	Paenibacillaceae	Paenibacillus	0.013 ± 0.004	0.325 ± 0.03	0.00171305
	No straw	232	Bacteria	Firmicutes	Bacilli	Bacillales	Paenibacillaceae	Paenibacillus	0.019 ± 0.003	0.162 ± 0.029	0.000754501
	No straw	89	Bacteria	Firmicutes	Bacilli	Bacillales	Planococcaceae	Domibacillus	0.122 ± 0.001	0.303 ± 0.033	0.0017321
	No straw	66	Bacteria	Firmicutes	Bacilli	Bacillales	Planococcaceae	NA	0.083 ± 0.009	0.539 ± 0.045	0.000653861
	No straw	408	Bacteria	Firmicutes	Bacilli	Bacillales	Thermoactinomycetaceae	Geothermomicrobium	0.019 ± 0.01	0.085 ± 0.026	0.00965464
	No straw	58	Bacteria	Gemmatimonadetes	Gemmatimonadetes	Gemmatimonadales	Gemmatimonadaceae	NA	0.059 ± 0.02	0.984 ± 0.112	0.000255301
	No straw	99	Bacteria	Gemmatimonadetes	Gemmatimonadetes	Gemmatimonadales	Gemmatimonadaceae	NA	0.092 ± 0.015	0.415 ± 0.055	0.000647843
	No straw	136	Bacteria	Gemmatimonadetes	Gemmatimonadetes	Gemmatimonadales	Gemmatimonadaceae	NA	0.094 ± 0.016	0.272 ± 0.029	0.00335747
	No straw	171	Bacteria	Gemmatimonadetes	Gemmatimonadetes	Gemmatimonadales	Gemmatimonadaceae	NA	0.021 ± 0.007	0.333 ± 0.043	0.00113928
	No straw	178	Bacteria	Gemmatimonadetes	Gemmatimonadetes	Gemmatimonadales	Gemmatimonadaceae	NA	0.027 ± 0.006	0.241 ± 0.029	0.00140249
	No straw	213	Bacteria	Gemmatimonadetes	Gemmatimonadetes	Gemmatimonadales	Gemmatimonadaceae	NA	0.02 ± 0.006	0.265 ± 0.028	0.000620776
	No straw	414	Bacteria	Gemmatimonadetes	Gemmatimonadetes	Gemmatimonadales	Gemmatimonadaceae	NA	0.018 ± 0.004	0.091 ± 0.004	0.00178735
	No straw	493	Bacteria	Gemmatimonadetes	Gemmatimonadetes	Gemmatimonadales	Gemmatimonadaceae	NA	0.006 ± 0.005	0.101 ± 0.015	0.0344732
	No straw	539	Bacteria	Gemmatimonadetes	Longimicrobia	Longimicrobiales	Longimicrobiaceae	NA	0 ± 0	0.16 ± 0.017	0.0111585
	No straw	733	Bacteria	Gemmatimonadetes	Longimicrobia	Longimicrobiales	Longimicrobiaceae	NA	0 ± 0	0.101 ± 0.015	0.012321
	No straw	190	Bacteria	NA	NA	NA	NA	NA	0.037 ± 0.011	0.216 ± 0.029	0.00156753
	No straw	390	Bacteria	NA	NA	NA	NA	NA	0.007 ± 0.006	0.128 ± 0.016	0.0109736
	No straw	412	Bacteria	NA	NA	NA	NA	NA	0.014 ± 0.007	0.088 ± 0.02	0.00449027
	No straw	598	Bacteria	NA	NA	NA	NA	NA	0.008 ± 0.005	0.072 ± 0.025	0.00701919
	No straw	236	Bacteria	Proteobacteria	Alphaproteobacteria	Rhizobiales	Hyphomicrobiaceae	Blastochloris	0.034 ± 0.009	0.078 ± 0.012	0.0153107
	No straw	340	Bacteria	Proteobacteria	Alphaproteobacteria	Rhodospirillales	NA	NA	0.005 ± 0.004	0.115 ± 0.021	0.0121173
	No straw	734	Bacteria	Proteobacteria	Alphaproteobacteria	Sphingomonadales	Ellin6055	NA	0.005 ± 0.002	0.076 ± 0.022	0.00346711
	No straw	557	Bacteria	Proteobacteria	Alphaproteobacteria	Sphingomonadales	JG34-KF-161	NA	0.002 ± 0.002	0.166 ± 0.024	0.0171467
	No straw	62	Bacteria	Proteobacteria	Alphaproteobacteria	Sphingomonadales	Sphingomonadaceae	Sphingomonas	0.122 ± 0.041	0.776 ± 0.075	0.00102105
	No straw	119	Bacteria	Proteobacteria	Alphaproteobacteria	Sphingomonadales	Sphingomonadaceae	Sphingomonas	0.01 ± 0.003	0.675 ± 0.088	0.00105567
	No straw	197	Bacteria	Proteobacteria	Alphaproteobacteria	Sphingomonadales	Sphingomonadaceae	Sphingomonas	0.028 ± 0.02	0.239 ± 0.043	0.0194566
	No straw	218	Bacteria	Proteobacteria	Alphaproteobacteria	Sphingomonadales	Sphingomonadaceae	Sphingomonas	0.021 ± 0.007	0.227 ± 0.037	0.00242635
	No straw	234	Bacteria	Proteobacteria	Alphaproteobacteria	Sphingomonadales	Sphingomonadaceae	Sphingomonas	0.006 ± 0.003	0.353 ± 0.058	0.0016126
	No straw	344	Bacteria	Proteobacteria	Alphaproteobacteria	Sphingomonadales	Sphingomonadaceae	Sphingomonas	0.01 ± 0.007	0.077 ± 0.014	0.0138094
	No straw	347	Bacteria	Proteobacteria	Alphaproteobacteria	Sphingomonadales	Sphingomonadaceae	Sphingomonas	0.015 ± 0.008	0.132 ± 0.022	0.00979935
	No straw	523	Bacteria	Proteobacteria	Alphaproteobacteria	Sphingomonadales	Sphingomonadaceae	Sphingomonas	0.009 ± 0.003	0.121 ± 0.023	0.00165451
	No straw	667	Bacteria	Proteobacteria	Alphaproteobacteria	Sphingomonadales	Sphingomonadaceae	Sphingomonas	0.005 ± 0.003	0.054 ± 0.012	0.0102981
	No straw	57	Bacteria	Proteobacteria	Betaproteobacteria	Burkholderiales	Burkholderiaceae	Ralstonia	0.002 ± 0.002	0.034 ± 0.024	0.0345578
	No straw	30	Bacteria	Proteobacteria	Betaproteobacteria	Burkholderiales	Oxalobacteraceae	Herbaspirillum	0 ± 0.001	2.005 ± 0.525	0.00584262
	No straw	449	Bacteria	Proteobacteria	Betaproteobacteria	Nitrosomonadales	Nitrosomonadaceae	NA	0.009 ± 0.004	0.11 ± 0.007	0.00397786
	No straw	491	Bacteria	Proteobacteria	Betaproteobacteria	Nitrosomonadales	Nitrosomonadaceae	NA	0.003 ± 0.002	0.101 ± 0.014	0.0072263
	No straw	517	Bacteria	Proteobacteria	Betaproteobacteria	Nitrosomonadales	Nitrosomonadaceae	NA	0.005 ± 0.004	0.097 ± 0.014	0.0396174
	No straw	797	Bacteria	Proteobacteria	Betaproteobacteria	Nitrosomonadales	Nitrosomonadaceae	NA	0.003 ± 0.001	0.059 ± 0.024	0.00452426
	No straw	512	Bacteria	Proteobacteria	Deltaproteobacteria	Desulfurellales	Desulfurellaceae	G55	0.009 ± 0.007	0.076 ± 0.02	0.0179669
	No straw	538	Bacteria	Proteobacteria	Deltaproteobacteria	Desulfurellales	Desulfurellaceae	H16	0.006 ± 0.005	0.073 ± 0.011	0.00982829
	No straw	129	Bacteria	Proteobacteria	Deltaproteobacteria	Myxococcales	Archangiaceae	Archangium	0.034 ± 0.009	0.346 ± 0.025	0.000592073
	No straw	343	Bacteria	Proteobacteria	Deltaproteobacteria	Myxococcales	Archangiaceae	NA	0.016 ± 0.005	0.083 ± 0.004	0.00765734
	No straw	646	Bacteria	Proteobacteria	Deltaproteobacteria	Myxococcales	Archangiaceae	NA	0.003 ± 0.003	0.061 ± 0.019	0.0290853
	No straw	69	Bacteria	Proteobacteria	Deltaproteobacteria	Myxococcales	BIrii41	NA	0 ± 0	0.766 ± 0.108	0.00733574
	No straw	1153	Bacteria	Proteobacteria	Deltaproteobacteria	Myxococcales	Sandaracinaceae	NA	0 ± 0	0.045 ± 0.041	0.0170079
	No straw	316	Bacteria	Proteobacteria	Deltaproteobacteria	NA	NA	NA	0.006 ± 0.005	0.161 ± 0.016	0.00605316
	No straw	324	Bacteria	Proteobacteria	Deltaproteobacteria	NA	NA	NA	0.009 ± 0.006	0.123 ± 0.034	0.0169629
	No straw	596	Bacteria	Proteobacteria	Deltaproteobacteria	NA	NA	NA	0.005 ± 0.004	0.086 ± 0.038	0.0351906
	No straw	585	Bacteria	Proteobacteria	Gammaproteobacteria	Salinisphaerales	Salinisphaeraceae	NA	0.003 ± 0.003	0.069 ± 0.002	0.0333818
	No straw	657	Bacteria	Proteobacteria	Gammaproteobacteria	Xanthomonadales	NA	NA	0 ± 0	0.083 ± 0.024	0.0134752
	No straw	311	Bacteria	Proteobacteria	Gammaproteobacteria	Xanthomonadales	Xanthomonadaceae	Luteimonas	0 ± 0	0.179 ± 0.03	0.0106943
	No straw	405	Bacteria	Tectomicrobia	NA	NA	NA	NA	0.007 ± 0.002	0.101 ± 0.02	0.00272036
	No straw	495	Bacteria	Tectomicrobia	NA	NA	NA	NA	0.009 ± 0.006	0.093 ± 0.017	0.0568928
	No straw	1041	NA	NA	NA	NA	NA	NA	0 ± 0	0.057 ± 0.043	0.0138522
	With straw	219	Bacteria	Acidobacteria	Blastocatellia	Blastocatellales	Blastocatellaceae_(Subgroup_4)	Stenotrophobacter	0.121 ± 0.024	0.008 ± 0.005	0.00908122
	With straw	79	Bacteria	Actinobacteria	Actinobacteria	Corynebacteriales	Mycobacteriaceae	Mycobacterium	0.367 ± 0.033	0.07 ± 0.015	0.00120187
	With straw	87	Bacteria	Actinobacteria	Actinobacteria	Corynebacteriales	Mycobacteriaceae	Mycobacterium	0.328 ± 0.035	0.093 ± 0.01	0.00209755
	With straw	351	Bacteria	Actinobacteria	Actinobacteria	Frankiales	Geodermatophilaceae	Blastococcus	0.074 ± 0.029	0.026 ± 0.008	0.0373854
	With straw	339	Bacteria	Actinobacteria	Actinobacteria	Frankiales	Geodermatophilaceae	Geodermatophilus	0.07 ± 0.033	0.025 ± 0.011	0.0783188
	With straw	366	Bacteria	Actinobacteria	Actinobacteria	Frankiales	Geodermatophilaceae	Geodermatophilus	0.07 ± 0.019	0.022 ± 0.012	0.0412269
	With straw	376	Bacteria	Actinobacteria	Actinobacteria	Frankiales	Geodermatophilaceae	Geodermatophilus	0.076 ± 0.029	0.027 ± 0.005	0.0208556
	With straw	525	Bacteria	Actinobacteria	Actinobacteria	Micrococcales	Demequinaceae	Lysinimicrobium	0.072 ± 0.034	0 ± 0.001	0.0195114
	With straw	47	Bacteria	Actinobacteria	Actinobacteria	Micrococcales	Microbacteriaceae	Agromyces	0.558 ± 0.117	0.003 ± 0.002	0.0115153
	With straw	97	Bacteria	Actinobacteria	Actinobacteria	Micrococcales	Microbacteriaceae	Agromyces	0.271 ± 0.06	0 ± 0	0.0102498
	With straw	472	Bacteria	Actinobacteria	Actinobacteria	Micrococcales	Microbacteriaceae	Lysinimonas	0.069 ± 0.028	0 ± 0	0.0144421
	With straw	164	Bacteria	Actinobacteria	Actinobacteria	Micrococcales	Microbacteriaceae	Microbacterium	0.184 ± 0.045	0 ± 0	0.011544
	With straw	175	Bacteria	Actinobacteria	Actinobacteria	Micrococcales	Microbacteriaceae	NA	0.344 ± 0.065	0.001 ± 0.001	0.0134812
	With straw	230	Bacteria	Actinobacteria	Actinobacteria	Micrococcales	Microbacteriaceae	NA	0.234 ± 0.067	0.001 ± 0.001	0.0119159
	With straw	393	Bacteria	Actinobacteria	Actinobacteria	Micrococcales	Microbacteriaceae	NA	0.127 ± 0.024	0 ± 0	0.0130412
	With straw	153	Bacteria	Actinobacteria	Actinobacteria	Micrococcales	Promicromonosporaceae	Isoptericola	0.064 ± 0.043	0.002 ± 0.004	0.0352333
	With straw	245	Bacteria	Actinobacteria	Actinobacteria	Micrococcales	Promicromonosporaceae	Isoptericola	0.176 ± 0.071	0.003 ± 0.002	0.0185308
	With straw	29	Bacteria	Actinobacteria	Actinobacteria	Micrococcales	Promicromonosporaceae	Promicromonospora	0.784 ± 0.44	0.002 ± 0.002	0.00918059
	With straw	352	Bacteria	Actinobacteria	Actinobacteria	Propionibacteriales	Nocardioidaceae	Marmoricola	0.096 ± 0.042	0.016 ± 0.005	0.0137259
	With straw	78	Bacteria	Actinobacteria	Actinobacteria	Propionibacteriales	Nocardioidaceae	Nocardioides	0.342 ± 0.042	0.032 ± 0.004	0.00103912
	With straw	174	Bacteria	Actinobacteria	Actinobacteria	Propionibacteriales	Nocardioidaceae	Nocardioides	0.184 ± 0.04	0.014 ± 0.008	0.0101184
	With straw	215	Bacteria	Actinobacteria	Actinobacteria	Propionibacteriales	Nocardioidaceae	Nocardioides	0.202 ± 0.081	0.003 ± 0.003	0.0144835
	With straw	224	Bacteria	Actinobacteria	Actinobacteria	Propionibacteriales	Nocardioidaceae	Nocardioides	0.042 ± 0.036	0 ± 0	0.0186902
	With straw	282	Bacteria	Actinobacteria	Actinobacteria	Propionibacteriales	Nocardioidaceae	Nocardioides	0.113 ± 0.045	0.001 ± 0.002	0.017874
	With straw	388	Bacteria	Actinobacteria	Actinobacteria	Propionibacteriales	Nocardioidaceae	Nocardioides	0.065 ± 0.032	0 ± 0	0.0163159
	With straw	392	Bacteria	Actinobacteria	Actinobacteria	Propionibacteriales	Nocardioidaceae	Nocardioides	0.05 ± 0.026	0 ± 0	0.0179101
	With straw	423	Bacteria	Actinobacteria	Actinobacteria	Propionibacteriales	Nocardioidaceae	Nocardioides	0.068 ± 0.051	0.003 ± 0.004	0.0331474
	With straw	206	Bacteria	Actinobacteria	Actinobacteria	Propionibacteriales	Propionibacteriaceae	Jiangella	0.131 ± 0.026	0.018 ± 0.012	0.00585575
	With straw	356	Bacteria	Actinobacteria	Actinobacteria	Pseudonocardiales	Pseudonocardiaceae	Pseudonocardia	0.091 ± 0.055	0.001 ± 0.001	0.016146
	With straw	11	Bacteria	Actinobacteria	Actinobacteria	Streptomycetales	Streptomycetaceae	Streptomyces	1.812 ± 0.523	0.167 ± 0.034	0.000618279
	With straw	92	Bacteria	Actinobacteria	Actinobacteria	Streptomycetales	Streptomycetaceae	Streptomyces	0.272 ± 0.078	0.011 ± 0.001	0.000842456
	With straw	450	Bacteria	Actinobacteria	Actinobacteria	Streptosporangiales	Streptosporangiaceae	Nonomuraea	0.084 ± 0.083	0.018 ± 0.009	0.0864239
	With straw	163	Bacteria	Actinobacteria	Thermoleophilia	Solirubrobacterales	Solirubrobacteraceae	Solirubrobacter	0.166 ± 0.042	0.089 ± 0.012	0.0304541
	With straw	815	Bacteria	Bacteroidetes	Cytophagia	Cytophagales	Cytophagaceae	NA	0.078 ± 0.044	0.001 ± 0.002	0.01935
	With straw	122	Bacteria	Bacteroidetes	Cytophagia	Cytophagales	Cytophagaceae	Ohtaekwangia	0.134 ± 0.117	0 ± 0.001	0.0174919
	With straw	601	Bacteria	Bacteroidetes	Cytophagia	Cytophagales	Cytophagaceae	Ohtaekwangia	0.102 ± 0.024	0 ± 0	0.0148367
	With straw	94	Bacteria	Bacteroidetes	Sphingobacteriia	Sphingobacteriales	Chitinophagaceae	Chitinophaga	0.32 ± 0.112	0 ± 0.001	0.0120211
	With straw	210	Bacteria	Bacteroidetes	Sphingobacteriia	Sphingobacteriales	Chitinophagaceae	Chitinophaga	0.239 ± 0.041	0.001 ± 0.002	0.0147447
	With straw	237	Bacteria	Bacteroidetes	Sphingobacteriia	Sphingobacteriales	Chitinophagaceae	Chitinophaga	0.147 ± 0.048	0.003 ± 0.003	0.0265935
	With straw	249	Bacteria	Bacteroidetes	Sphingobacteriia	Sphingobacteriales	Chitinophagaceae	Chitinophaga	0.154 ± 0.057	0.002 ± 0.002	0.0157924
	With straw	515	Bacteria	Bacteroidetes	Sphingobacteriia	Sphingobacteriales	Chitinophagaceae	Chitinophaga	0.101 ± 0.012	0.004 ± 0.002	0.00877559
	With straw	323	Bacteria	Bacteroidetes	Sphingobacteriia	Sphingobacteriales	Chitinophagaceae	Flavisolibacter	0.212 ± 0.09	0 ± 0.001	0.0117974
	With straw	572	Bacteria	Bacteroidetes	Sphingobacteriia	Sphingobacteriales	Chitinophagaceae	Flavisolibacter	0.068 ± 0.023	0.01 ± 0.006	0.0162179
	With straw	48	Bacteria	Chloroflexi	Thermomicrobia	JG30-KF-CM45	NA	NA	0.914 ± 0.214	0.003 ± 0.003	0.0141571
	With straw	331	Bacteria	Chloroflexi	Thermomicrobia	JG30-KF-CM45	NA	NA	0.121 ± 0.067	0.007 ± 0.003	0.00502869
	With straw	436	Bacteria	Chloroflexi	Thermomicrobia	JG30-KF-CM45	NA	NA	0.075 ± 0.025	0.012 ± 0.005	0.012404
	With straw	458	Bacteria	Chloroflexi	Thermomicrobia	JG30-KF-CM45	NA	NA	0.113 ± 0.051	0.002 ± 0.004	0.0265816
	With straw	609	Bacteria	Chloroflexi	Thermomicrobia	JG30-KF-CM45	NA	NA	0.07 ± 0.028	0 ± 0	0.0164427
	With straw	127	Bacteria	Firmicutes	Bacilli	Bacillales	Alicyclobacillaceae	Tumebacillus	0.325 ± 0.084	0.055 ± 0.018	0.00322526
	With straw	263	Bacteria	Firmicutes	Bacilli	Bacillales	Alicyclobacillaceae	Tumebacillus	0.138 ± 0.049	0.015 ± 0.009	0.0106621
	With straw	279	Bacteria	Firmicutes	Bacilli	Bacillales	Alicyclobacillaceae	Tumebacillus	0.132 ± 0.017	0.009 ± 0.008	0.053491
	With straw	182	Bacteria	Firmicutes	Bacilli	Bacillales	Bacillaceae	Anoxybacillus	0.12 ± 0.018	0.023 ± 0.011	0.00625907
	With straw	7	Bacteria	Firmicutes	Bacilli	Bacillales	Bacillaceae	Bacillus	2.278 ± 0.135	0.404 ± 0.054	0.000354421
	With straw	39	Bacteria	Firmicutes	Bacilli	Bacillales	Bacillaceae	Bacillus	0.475 ± 0.119	0.013 ± 0.013	0.0354972
	With straw	56	Bacteria	Firmicutes	Bacilli	Bacillales	Bacillaceae	Bacillus	0.546 ± 0.025	0.031 ± 0.006	0.000589521
	With straw	74	Bacteria	Firmicutes	Bacilli	Bacillales	Bacillaceae	Bacillus	0.375 ± 0.044	0.021 ± 0.014	0.0075343
	With straw	125	Bacteria	Firmicutes	Bacilli	Bacillales	Bacillaceae	Bacillus	0.252 ± 0.143	0.046 ± 0.014	0.011866
	With straw	114	Bacteria	Firmicutes	Bacilli	Bacillales	Bacillaceae	Fictibacillus	0.176 ± 0.018	0.054 ± 0.023	0.0289455
	With straw	17	Bacteria	Firmicutes	Bacilli	Bacillales	Bacillaceae	NA	1.213 ± 0.103	0.548 ± 0.055	0.00244204
	With straw	220	Bacteria	Firmicutes	Bacilli	Bacillales	Bacillaceae	NA	0.133 ± 0.017	0.002 ± 0.002	0.0191248
	With straw	349	Bacteria	Firmicutes	Bacilli	Bacillales	Bacillaceae	NA	0.089 ± 0.011	0.009 ± 0.005	0.00789082
	With straw	10	Bacteria	Firmicutes	Bacilli	Bacillales	NA	NA	2.082 ± 0.299	0.179 ± 0.06	0.000673623
	With straw	81	Bacteria	Firmicutes	Bacilli	Bacillales	NA	NA	0.341 ± 0.03	0.131 ± 0.019	0.00516267
	With straw	244	Bacteria	Firmicutes	Bacilli	Bacillales	NA	NA	0.096 ± 0.02	0.016 ± 0.011	0.0336401
	With straw	161	Bacteria	Firmicutes	Bacilli	Bacillales	Paenibacillaceae	Brevibacillus	0.199 ± 0.017	0.054 ± 0.017	0.0127591
	With straw	410	Bacteria	Firmicutes	Bacilli	Bacillales	Paenibacillaceae	Brevibacillus	0.069 ± 0.04	0.021 ± 0.006	0.0434091
	With straw	75	Bacteria	Firmicutes	Bacilli	Bacillales	Paenibacillaceae	Paenibacillus	0.394 ± 0.037	0.039 ± 0.004	0.000861569
	With straw	284	Bacteria	Firmicutes	Bacilli	Bacillales	Paenibacillaceae	Paenibacillus	0.104 ± 0.02	0.01 ± 0.003	0.00425411
	With straw	292	Bacteria	Firmicutes	Bacilli	Bacillales	Paenibacillaceae	Paenibacillus	0.091 ± 0.017	0.003 ± 0.003	0.0249829
	With straw	38	Bacteria	Firmicutes	Bacilli	Bacillales	Planococcaceae	Domibacillus	0.751 ± 0.107	0.019 ± 0.002	0.000390882
	With straw	104	Bacteria	Firmicutes	Bacilli	Bacillales	Planococcaceae	Domibacillus	0.276 ± 0.022	0.006 ± 0.007	0.0257614
	With straw	264	Bacteria	Firmicutes	Bacilli	Bacillales	Planococcaceae	Domibacillus	0.093 ± 0.021	0.007 ± 0.003	0.0060709
	With straw	166	Bacteria	Firmicutes	Bacilli	Bacillales	Planococcaceae	Lysinibacillus	0.161 ± 0.026	0.014 ± 0.009	0.0116404
	With straw	1	Bacteria	Firmicutes	Bacilli	Bacillales	Planococcaceae	NA	6.45 ± 0.518	0.802 ± 0.023	0.000138415
	With straw	2	Bacteria	Firmicutes	Bacilli	Bacillales	Planococcaceae	NA	5.872 ± 0.716	1.078 ± 0.141	0.000419036
	With straw	13	Bacteria	Firmicutes	Bacilli	Bacillales	Planococcaceae	NA	1.934 ± 0.049	0.072 ± 0.017	0.000399131
	With straw	20	Bacteria	Firmicutes	Bacilli	Bacillales	Planococcaceae	NA	0.94 ± 0.079	0.123 ± 0.02	0.000339687
	With straw	35	Bacteria	Firmicutes	Bacilli	Bacillales	Planococcaceae	NA	0.725 ± 0.06	0.126 ± 0.033	0.000406373
	With straw	55	Bacteria	Firmicutes	Bacilli	Bacillales	Planococcaceae	NA	0.503 ± 0.035	0.058 ± 0.005	0.000267981
	With straw	121	Bacteria	Firmicutes	Bacilli	Bacillales	Planococcaceae	NA	0.244 ± 0.016	0.006 ± 0.005	0.00952125
	With straw	111	Bacteria	Firmicutes	Bacilli	Bacillales	Planococcaceae	Paenisporosarcina	0.267 ± 0.016	0.026 ± 0.01	0.00363175
	With straw	317	Bacteria	Firmicutes	Bacilli	Bacillales	Planococcaceae	Sporosarcina	0.075 ± 0.009	0.013 ± 0.008	0.0174207
	With straw	289	Bacteria	Gemmatimonadetes	Gemmatimonadetes	Gemmatimonadales	Gemmatimonadaceae	Gemmatimonas	0.184 ± 0.035	0.001 ± 0.002	0.0194207
	With straw	422	Bacteria	Gemmatimonadetes	Gemmatimonadetes	Gemmatimonadales	Gemmatimonadaceae	Gemmatimonas	0.096 ± 0.028	0.003 ± 0.002	0.0229647
	With straw	334	Bacteria	Gemmatimonadetes	Gemmatimonadetes	Gemmatimonadales	Gemmatimonadaceae	NA	0.151 ± 0.045	0.011 ± 0.008	0.0229019
	With straw	221	Bacteria	Gemmatimonadetes	Longimicrobia	Longimicrobiales	Longimicrobiaceae	NA	0.138 ± 0.038	0.002 ± 0.003	0.0273286
	With straw	524	Bacteria	Planctomycetes	Phycisphaerae	Phycisphaerales	Phycisphaeraceae	NA	0.091 ± 0.018	0 ± 0	0.0147381
	With straw	143	Bacteria	Proteobacteria	Alphaproteobacteria	Caulobacterales	Caulobacteraceae	Brevundimonas	0.263 ± 0.236	0.001 ± 0.002	0.0126535
	With straw	622	Bacteria	Proteobacteria	Alphaproteobacteria	Caulobacterales	Caulobacteraceae	Phenylobacterium	0.065 ± 0.039	0.003 ± 0.003	0.0432631
	With straw	5	Bacteria	Proteobacteria	Alphaproteobacteria	Rhizobiales	Aurantimonadaceae	Aureimonas	2.394 ± 0.882	0.008 ± 0.01	0.0173204
	With straw	200	Bacteria	Proteobacteria	Alphaproteobacteria	Rhizobiales	Aurantimonadaceae	Aureimonas	0.073 ± 0.126	0 ± 0	0.060168
	With straw	243	Bacteria	Proteobacteria	Alphaproteobacteria	Rhizobiales	Aurantimonadaceae	Aureimonas	0.102 ± 0.046	0 ± 0	0.0133768
	With straw	76	Bacteria	Proteobacteria	Alphaproteobacteria	Rhizobiales	Aurantimonadaceae	NA	0.167 ± 0.198	0.001 ± 0.001	0.0114704
	With straw	113	Bacteria	Proteobacteria	Alphaproteobacteria	Rhizobiales	Hyphomicrobiaceae	Devosia	0.175 ± 0.056	0.001 ± 0.002	0.0197161
	With straw	225	Bacteria	Proteobacteria	Alphaproteobacteria	Rhizobiales	Hyphomicrobiaceae	Devosia	0.092 ± 0.034	0 ± 0	0.0138714
	With straw	15	Bacteria	Proteobacteria	Alphaproteobacteria	Rhizobiales	Methylobacteriaceae	Microvirga	2.467 ± 0.233	0.075 ± 0.024	0.00133056
	With straw	28	Bacteria	Proteobacteria	Alphaproteobacteria	Rhizobiales	Methylobacteriaceae	Microvirga	1.266 ± 0.065	0.061 ± 0.014	0.000769998
	With straw	41	Bacteria	Proteobacteria	Alphaproteobacteria	Rhizobiales	Methylobacteriaceae	Microvirga	1.056 ± 0.161	0.012 ± 0.014	0.00837088
	With straw	86	Bacteria	Proteobacteria	Alphaproteobacteria	Rhizobiales	Methylobacteriaceae	Microvirga	0.412 ± 0.102	0.074 ± 0.008	0.00157879
	With straw	144	Bacteria	Proteobacteria	Alphaproteobacteria	Rhizobiales	Methylobacteriaceae	Microvirga	0.197 ± 0.021	0.09 ± 0.004	0.0114676
	With straw	216	Bacteria	Proteobacteria	Alphaproteobacteria	Rhizobiales	Methylobacteriaceae	Microvirga	0.169 ± 0.047	0.022 ± 0.003	0.00115659
	With straw	315	Bacteria	Proteobacteria	Alphaproteobacteria	Rhizobiales	Methylobacteriaceae	Microvirga	0.104 ± 0.012	0.017 ± 0.007	0.0113904
	With straw	335	Bacteria	Proteobacteria	Alphaproteobacteria	Rhizobiales	Methylobacteriaceae	Microvirga	0.122 ± 0.024	0.005 ± 0.006	0.0400967
	With straw	359	Bacteria	Proteobacteria	Alphaproteobacteria	Rhizobiales	Methylobacteriaceae	Microvirga	0.116 ± 0.011	0.005 ± 0.002	0.00881842
	With straw	404	Bacteria	Proteobacteria	Alphaproteobacteria	Rhizobiales	Methylobacteriaceae	Microvirga	0.078 ± 0.011	0.004 ± 0.002	0.0102387
	With straw	54	Bacteria	Proteobacteria	Alphaproteobacteria	Rhizobiales	Methylocystaceae	Pleomorphomonas	0.606 ± 0.102	0.001 ± 0.001	0.00921792
	With straw	184	Bacteria	Proteobacteria	Alphaproteobacteria	Rhizobiales	NA	NA	0.254 ± 0.034	0.001 ± 0.001	0.0106145
	With straw	32	Bacteria	Proteobacteria	Alphaproteobacteria	Rhizobiales	Phyllobacteriaceae	Mesorhizobium	0.241 ± 0.061	0.001 ± 0.001	0.0133951
	With straw	65	Bacteria	Proteobacteria	Alphaproteobacteria	Rhizobiales	Phyllobacteriaceae	Mesorhizobium	0.634 ± 0.223	0.003 ± 0.004	0.0140506
	With straw	140	Bacteria	Proteobacteria	Alphaproteobacteria	Rhizobiales	Phyllobacteriaceae	Mesorhizobium	0.269 ± 0.045	0.025 ± 0.009	0.00323515
	With straw	165	Bacteria	Proteobacteria	Alphaproteobacteria	Rhizobiales	Phyllobacteriaceae	Mesorhizobium	0.136 ± 0.049	0.022 ± 0.008	0.00657494
	With straw	176	Bacteria	Proteobacteria	Alphaproteobacteria	Rhizobiales	Phyllobacteriaceae	Mesorhizobium	0.202 ± 0.084	0.007 ± 0.006	0.0303908
	With straw	134	Bacteria	Proteobacteria	Alphaproteobacteria	Rhizobiales	Phyllobacteriaceae	NA	0.16 ± 0.012	0 ± 0	0.013283
	With straw	4	Bacteria	Proteobacteria	Alphaproteobacteria	Rhizobiales	Rhizobiaceae	Ensifer	2.975 ± 0.451	0.04 ± 0.008	0.000132379
	With straw	45	Bacteria	Proteobacteria	Alphaproteobacteria	Rhizobiales	Rhizobiaceae	Ensifer	0.613 ± 0.04	0.004 ± 0.005	0.0191622
	With straw	141	Bacteria	Proteobacteria	Alphaproteobacteria	Rhizobiales	Rhizobiaceae	Ensifer	0.105 ± 0.029	0.007 ± 0.005	0.0126572
	With straw	172	Bacteria	Proteobacteria	Alphaproteobacteria	Rhizobiales	Rhizobiales_Incertae_Sedis	Agaricicola	0.276 ± 0.035	0.016 ± 0.011	0.00934407
	With straw	479	Bacteria	Proteobacteria	Alphaproteobacteria	Rhizobiales	Rhizobiales_Incertae_Sedis	Agaricicola	0.076 ± 0.02	0 ± 0	0.0154953
	With straw	445	Bacteria	Proteobacteria	Alphaproteobacteria	Rhizobiales	Xanthobacteraceae	Variibacter	0.068 ± 0.034	0.004 ± 0.004	0.036137
	With straw	394	Bacteria	Proteobacteria	Alphaproteobacteria	Rhodospirillales	Rhodospirillaceae	Ferrovibrio	0.088 ± 0.038	0.001 ± 0.002	0.0193731
	With straw	139	Bacteria	Proteobacteria	Alphaproteobacteria	Rhodospirillales	Rhodospirillaceae	Inquilinus	0.308 ± 0.067	0.018 ± 0.017	0.0118808
	With straw	332	Bacteria	Proteobacteria	Alphaproteobacteria	Rhodospirillales	Rhodospirillaceae	Inquilinus	0.111 ± 0.018	0.005 ± 0.007	0.0431797
	With straw	21	Bacteria	Proteobacteria	Alphaproteobacteria	Rhodospirillales	Rhodospirillaceae	NA	1.34 ± 0.343	0.105 ± 0.019	0.00106793
	With straw	27	Bacteria	Proteobacteria	Alphaproteobacteria	Rhodospirillales	Rhodospirillaceae	NA	1.113 ± 0.082	0.117 ± 0.016	0.000933403
	With straw	177	Bacteria	Proteobacteria	Alphaproteobacteria	Rhodospirillales	Rhodospirillaceae	NA	0.251 ± 0.027	0.007 ± 0.005	0.0312595
	With straw	375	Bacteria	Proteobacteria	Alphaproteobacteria	Rhodospirillales	Rhodospirillaceae	NA	0.078 ± 0.028	0.019 ± 0.008	0.0232393
	With straw	217	Bacteria	Proteobacteria	Alphaproteobacteria	Rhodospirillales	Rhodospirillaceae	Rhodocista	0.171 ± 0.043	0.003 ± 0.003	0.0254631
	With straw	72	Bacteria	Proteobacteria	Alphaproteobacteria	Rhodospirillales	Rhodospirillales_Incertae_Sedis	Geminicoccus	0.262 ± 0.065	0.001 ± 0.002	0.0132223
	With straw	302	Bacteria	Proteobacteria	Alphaproteobacteria	Sphingomonadales	7B-8	NA	0.12 ± 0.011	0.037 ± 0.016	0.0203785
	With straw	333	Bacteria	Proteobacteria	Alphaproteobacteria	Sphingomonadales	7B-8	NA	0.147 ± 0.057	0.002 ± 0.002	0.0209814
	With straw	401	Bacteria	Proteobacteria	Alphaproteobacteria	Sphingomonadales	7B-8	NA	0.085 ± 0.005	0.004 ± 0.003	0.0341087
	With straw	265	Bacteria	Proteobacteria	Alphaproteobacteria	Sphingomonadales	Ellin6055	NA	0.12 ± 0.023	0.024 ± 0.016	0.017852
	With straw	726	Bacteria	Proteobacteria	Alphaproteobacteria	Sphingomonadales	Ellin6055	NA	0.06 ± 0.026	0.002 ± 0.002	0.0291497
	With straw	9	Bacteria	Proteobacteria	Alphaproteobacteria	Sphingomonadales	Erythrobacteraceae	Altererythrobacter	0.667 ± 0.159	0.005 ± 0.003	0.0138262
	With straw	46	Bacteria	Proteobacteria	Alphaproteobacteria	Sphingomonadales	Erythrobacteraceae	Altererythrobacter	0.769 ± 0.174	0.005 ± 0.009	0.0196061
	With straw	63	Bacteria	Proteobacteria	Alphaproteobacteria	Sphingomonadales	Erythrobacteraceae	Altererythrobacter	0.498 ± 0.082	0.015 ± 0.025	0.0302998
	With straw	387	Bacteria	Proteobacteria	Alphaproteobacteria	Sphingomonadales	Erythrobacteraceae	Altererythrobacter	0.114 ± 0.037	0.001 ± 0.002	0.0210009
	With straw	80	Bacteria	Proteobacteria	Alphaproteobacteria	Sphingomonadales	JG34-KF-161	NA	0.297 ± 0.034	0.006 ± 0.004	0.0255311
	With straw	59	Bacteria	Proteobacteria	Alphaproteobacteria	Sphingomonadales	Sphingomonadaceae	Sphingomonas	0.333 ± 0.069	0.098 ± 0.036	0.00425349
	With straw	142	Bacteria	Proteobacteria	Alphaproteobacteria	Sphingomonadales	Sphingomonadaceae	Sphingomonas	0.262 ± 0.218	0.005 ± 0.002	0.00555359
	With straw	187	Bacteria	Proteobacteria	Alphaproteobacteria	Sphingomonadales	Sphingomonadaceae	Sphingomonas	0.267 ± 0.057	0.037 ± 0.012	0.000902218
	With straw	235	Bacteria	Proteobacteria	Alphaproteobacteria	Sphingomonadales	Sphingomonadaceae	Sphingomonas	0.137 ± 0.137	0 ± 0.001	0.0119763
	With straw	308	Bacteria	Proteobacteria	Alphaproteobacteria	Sphingomonadales	Sphingomonadaceae	Sphingomonas	0.131 ± 0.03	0.049 ± 0.017	0.0348723
	With straw	254	Bacteria	Proteobacteria	Betaproteobacteria	Burkholderiales	Comamonadaceae	Ramlibacter	0.151 ± 0.029	0.011 ± 0.008	0.0192834
	With straw	304	Bacteria	Proteobacteria	Betaproteobacteria	Burkholderiales	Oxalobacteraceae	Massilia	0.112 ± 0.014	0.008 ± 0.006	0.0505744
	With straw	137	Bacteria	Proteobacteria	Betaproteobacteria	Burkholderiales	Oxalobacteraceae	Paucimonas	0.308 ± 0.044	0.005 ± 0.003	0.00499359
	With straw	231	Bacteria	Proteobacteria	Betaproteobacteria	Burkholderiales	Oxalobacteraceae	Paucimonas	0.168 ± 0.008	0.028 ± 0.009	0.0025901
	With straw	273	Bacteria	Proteobacteria	Deltaproteobacteria	Bdellovibrionales	Bacteriovoracaceae	Peredibacter	0.287 ± 0.173	0.004 ± 0.004	0.023648
	With straw	312	Bacteria	Proteobacteria	Deltaproteobacteria	Myxococcales	NA	NA	0.141 ± 0.061	0.022 ± 0.008	0.00597047
	With straw	345	Bacteria	Proteobacteria	Deltaproteobacteria	Myxococcales	Polyangiaceae	Jahnella	0.159 ± 0.115	0.007 ± 0.005	0.0116268
	With straw	294	Bacteria	Proteobacteria	Deltaproteobacteria	Myxococcales	Sandaracinaceae	Sandaracinus	0.071 ± 0.032	0.001 ± 0.002	0.0209946
	With straw	1174	Bacteria	Proteobacteria	Gammaproteobacteria	Legionellales	Coxiellaceae	NA	0.056 ± 0.066	0 ± 0	0.0881347
	With straw	88	Bacteria	Proteobacteria	Gammaproteobacteria	Pseudomonadales	Pseudomonadaceae	Azotobacter	0.53 ± 0.151	0.014 ± 0.01	0.00607404
	With straw	546	Bacteria	Proteobacteria	Gammaproteobacteria	Xanthomonadales	Xanthomonadaceae	Luteimonas	0.07 ± 0.057	0.002 ± 0.004	0.0313855
	With straw	49	Bacteria	Proteobacteria	Gammaproteobacteria	Xanthomonadales	Xanthomonadaceae	Lysobacter	0.619 ± 0.169	0.002 ± 0.004	0.0137015
	With straw	128	Bacteria	Proteobacteria	Gammaproteobacteria	Xanthomonadales	Xanthomonadaceae	Lysobacter	0.286 ± 0.202	0 ± 0.001	0.0105276
	With straw	152	Bacteria	Proteobacteria	Gammaproteobacteria	Xanthomonadales	Xanthomonadaceae	Lysobacter	0.344 ± 0.105	0.002 ± 0.003	0.0177252
	With straw	191	Bacteria	Proteobacteria	Gammaproteobacteria	Xanthomonadales	Xanthomonadaceae	Lysobacter	0.296 ± 0.042	0.02 ± 0.005	0.00150098
	With straw	223	Bacteria	Proteobacteria	Gammaproteobacteria	Xanthomonadales	Xanthomonadaceae	Lysobacter	0.239 ± 0.17	0 ± 0	0.00848886
	With straw	319	Bacteria	Proteobacteria	Gammaproteobacteria	Xanthomonadales	Xanthomonadaceae	Lysobacter	0.098 ± 0.028	0 ± 0.001	0.0156114
	With straw	36	Bacteria	Proteobacteria	Gammaproteobacteria	Xanthomonadales	Xanthomonadales_Incertae_Sedis	Steroidobacter	0.959 ± 0.051	0.056 ± 0.007	0.000178009
	With straw	64	Bacteria	Proteobacteria	Gammaproteobacteria	Xanthomonadales	Xanthomonadales_Incertae_Sedis	Steroidobacter	0.554 ± 0.072	0.2 ± 0.031	0.00323731
	With straw	70	Bacteria	Proteobacteria	Gammaproteobacteria	Xanthomonadales	Xanthomonadales_Incertae_Sedis	Steroidobacter	0.247 ± 0.09	0.121 ± 0.031	0.0864355
	With straw	126	Bacteria	Proteobacteria	Gammaproteobacteria	Xanthomonadales	Xanthomonadales_Incertae_Sedis	Steroidobacter	0.155 ± 0.045	0.003 ± 0.004	0.0250371
	With straw	23	Bacteria	Verrucomicrobia	Opitutae	Opitutales	Opitutaceae	Opitutus	0.63 ± 0.157	0.002 ± 0.002	0.0090421
	With straw	3	Bacteria	Verrucomicrobia	Verrucomicrobiae	Verrucomicrobiales	Verrucomicrobiaceae	Haloferula	1.573 ± 0.647	0.006 ± 0.005	0.00187858
	With straw	149	Bacteria	Verrucomicrobia	Verrucomicrobiae	Verrucomicrobiales	Verrucomicrobiaceae	Roseimicrobium	0.186 ± 0.076	0.001 ± 0.001	0.0135088
	With straw	456	Bacteria	Verrucomicrobia	Verrucomicrobiae	Verrucomicrobiales	Verrucomicrobiaceae	Roseimicrobium	0.143 ± 0.088	0 ± 0	0.0120392

## Sheet: Bare HS+C vs HS
SVs differentially abundant in the high salinity bare soil samples with straw addition and in the high salinity bare soil samples without straw addition. Results from ALDEx2.
p-values are from Welch's t-tests with Benjamini-Hochberg correction.
									Relative abundance (%) average ± SD
	More abundant in	SV#	Domain	Phylum	Class	Order	Family	Genus	With straw	No straw	corrected p
	No straw	130	Archaea	Thaumarchaeota	Soil_Crenarchaeotic_Group(SCG)	NA	NA	NA	0.011 ± 0.009	0.327 ± 0.054	0.00825599
	No straw	158	Archaea	Thaumarchaeota	Soil_Crenarchaeotic_Group(SCG)	NA	NA	NA	0.014 ± 0.007	0.237 ± 0.053	0.00347004
	No straw	286	Archaea	Thaumarchaeota	Soil_Crenarchaeotic_Group(SCG)	NA	NA	NA	0.006 ± 0.004	0.151 ± 0.024	0.0107305
	No straw	353	Archaea	Thaumarchaeota	Soil_Crenarchaeotic_Group(SCG)	NA	NA	NA	0.006 ± 0.003	0.122 ± 0.01	0.0110506
	No straw	357	Archaea	Thaumarchaeota	Soil_Crenarchaeotic_Group(SCG)	NA	NA	NA	0.003 ± 0.002	0.105 ± 0.035	0.0216227
	No straw	571	Archaea	Thaumarchaeota	Soil_Crenarchaeotic_Group(SCG)	NA	NA	NA	0.008 ± 0.007	0.076 ± 0.017	0.0594286
	No straw	612	Archaea	Thaumarchaeota	Soil_Crenarchaeotic_Group(SCG)	NA	NA	NA	0.001 ± 0.002	0.066 ± 0.035	0.0245078
	No straw	22	Archaea	Thaumarchaeota	Soil_Crenarchaeotic_Group(SCG)	Unknown_Order	Unknown_Family	Candidatus_Nitrososphaera	0.059 ± 0.011	1.468 ± 0.26	0.000163376
	No straw	34	Archaea	Thaumarchaeota	Soil_Crenarchaeotic_Group(SCG)	Unknown_Order	Unknown_Family	Candidatus_Nitrososphaera	0.114 ± 0.017	1.079 ± 0.194	0.000165955
	No straw	280	Archaea	Thaumarchaeota	Soil_Crenarchaeotic_Group(SCG)	Unknown_Order	Unknown_Family	Candidatus_Nitrososphaera	0.005 ± 0.001	0.159 ± 0.019	0.00262169
	No straw	309	Archaea	Thaumarchaeota	Soil_Crenarchaeotic_Group(SCG)	Unknown_Order	Unknown_Family	Candidatus_Nitrososphaera	0.012 ± 0.011	0.116 ± 0.025	0.0322209
	No straw	338	Archaea	Thaumarchaeota	Soil_Crenarchaeotic_Group(SCG)	Unknown_Order	Unknown_Family	Candidatus_Nitrososphaera	0.009 ± 0.008	0.115 ± 0.017	0.0230238
	No straw	384	Archaea	Thaumarchaeota	Soil_Crenarchaeotic_Group(SCG)	Unknown_Order	Unknown_Family	Candidatus_Nitrososphaera	0.004 ± 0.002	0.115 ± 0.028	0.00637965
	No straw	418	Archaea	Thaumarchaeota	Soil_Crenarchaeotic_Group(SCG)	Unknown_Order	Unknown_Family	Candidatus_Nitrososphaera	0.005 ± 0.002	0.099 ± 0.017	0.00752972
	No straw	453	Archaea	Thaumarchaeota	Soil_Crenarchaeotic_Group(SCG)	Unknown_Order	Unknown_Family	Candidatus_Nitrososphaera	0.001 ± 0.002	0.095 ± 0.014	0.0247668
	No straw	467	Archaea	Thaumarchaeota	Soil_Crenarchaeotic_Group(SCG)	Unknown_Order	Unknown_Family	Candidatus_Nitrososphaera	0.005 ± 0.002	0.093 ± 0.004	0.00534019
	No straw	497	Archaea	Thaumarchaeota	Soil_Crenarchaeotic_Group(SCG)	Unknown_Order	Unknown_Family	Candidatus_Nitrososphaera	0.004 ± 0.004	0.086 ± 0.04	0.030501
	No straw	437	Bacteria	Acidobacteria	Acidobacteria	Acidobacteriales	Acidobacteriaceae_(Subgroup_1)	Candidatus_Koribacter	0.007 ± 0.003	0.133 ± 0.019	0.00573218
	No straw	480	Bacteria	Acidobacteria	Subgroup_6	NA	NA	NA	0.002 ± 0.002	0.08 ± 0.021	0.0210279
	No straw	173	Bacteria	Actinobacteria	Actinobacteria	Frankiales	Geodermatophilaceae	Geodermatophilus	0.035 ± 0.032	0.209 ± 0.035	0.0188736
	No straw	271	Bacteria	Actinobacteria	Actinobacteria	Frankiales	Geodermatophilaceae	Geodermatophilus	0.021 ± 0.012	0.115 ± 0.021	0.0147683
	No straw	1035	Bacteria	Actinobacteria	Actinobacteria	Frankiales	NA	NA	0.001 ± 0.002	0.075 ± 0.037	0.0270308
	No straw	851	Bacteria	Actinobacteria	Actinobacteria	Micrococcales	Intrasporangiaceae	Janibacter	0 ± 0	0.112 ± 0.133	0.0301785
	No straw	207	Bacteria	Actinobacteria	Actinobacteria	Micrococcales	Micrococcaceae	NA	0.052 ± 0.014	0.136 ± 0.015	0.00467895
	No straw	502	Bacteria	Actinobacteria	Actinobacteria	Micromonosporales	Micromonosporaceae	NA	0.016 ± 0.012	0.054 ± 0.013	0.0419096
	No straw	1374	Bacteria	Actinobacteria	Actinobacteria	Micromonosporales	Micromonosporaceae	NA	0 ± 0	0.051 ± 0.086	0.0393778
	No straw	380	Bacteria	Actinobacteria	Actinobacteria	NA	NA	NA	0.011 ± 0.006	0.115 ± 0.021	0.00918002
	No straw	396	Bacteria	Actinobacteria	Actinobacteria	Propionibacteriales	Nocardioidaceae	Kribbella	0.006 ± 0.004	0.105 ± 0.012	0.0423998
	No straw	330	Bacteria	Actinobacteria	Actinobacteria	Propionibacteriales	Nocardioidaceae	Marmoricola	0.001 ± 0.002	0.222 ± 0.059	0.0151007
	No straw	354	Bacteria	Actinobacteria	Actinobacteria	Propionibacteriales	Nocardioidaceae	Marmoricola	0.013 ± 0.006	0.057 ± 0.027	0.0158991
	No straw	732	Bacteria	Actinobacteria	Actinobacteria	Propionibacteriales	Nocardioidaceae	Marmoricola	0.002 ± 0.003	0.114 ± 0.038	0.0248546
	No straw	960	Bacteria	Actinobacteria	Actinobacteria	Propionibacteriales	Nocardioidaceae	NA	0.001 ± 0.001	0.073 ± 0.027	0.022864
	No straw	350	Bacteria	Actinobacteria	Actinobacteria	Propionibacteriales	Nocardioidaceae	Nocardioides	0.002 ± 0.001	0.108 ± 0.045	0.00542868
	No straw	589	Bacteria	Actinobacteria	Actinobacteria	Propionibacteriales	Nocardioidaceae	Nocardioides	0 ± 0	0.237 ± 0.365	0.0130221
	No straw	714	Bacteria	Actinobacteria	Actinobacteria	Propionibacteriales	Nocardioidaceae	Nocardioides	0.008 ± 0.007	0.119 ± 0.081	0.0157652
	No straw	1022	Bacteria	Actinobacteria	Actinobacteria	Propionibacteriales	Nocardioidaceae	Nocardioides	0.005 ± 0.005	0.085 ± 0.025	0.0359655
	No straw	68	Bacteria	Actinobacteria	Actinobacteria	Pseudonocardiales	Pseudonocardiaceae	Pseudonocardia	0.207 ± 0.032	0.353 ± 0.031	0.00668574
	No straw	369	Bacteria	Actinobacteria	Actinobacteria	Pseudonocardiales	Pseudonocardiaceae	Pseudonocardia	0.007 ± 0.008	0.09 ± 0.011	0.0236993
	No straw	594	Bacteria	Actinobacteria	Actinobacteria	Streptomycetales	Streptomycetaceae	NA	0.01 ± 0.002	0.082 ± 0.027	0.00415155
	No straw	272	Bacteria	Actinobacteria	Actinobacteria	Streptomycetales	Streptomycetaceae	Streptomyces	0.018 ± 0.005	0.157 ± 0.009	0.00453041
	No straw	183	Bacteria	Actinobacteria	Actinobacteria	Streptosporangiales	Streptosporangiaceae	Nonomuraea	0.071 ± 0.016	0.178 ± 0.01	0.00617507
	No straw	397	Bacteria	Actinobacteria	MB-A2-108	NA	NA	NA	0.003 ± 0.002	0.101 ± 0.025	0.00894631
	No straw	447	Bacteria	Actinobacteria	MB-A2-108	NA	NA	NA	0.006 ± 0.005	0.1 ± 0.022	0.0146097
	No straw	540	Bacteria	Actinobacteria	MB-A2-108	NA	NA	NA	0.006 ± 0.007	0.074 ± 0.018	0.0207016
	No straw	547	Bacteria	Actinobacteria	MB-A2-108	NA	NA	NA	0.011 ± 0.003	0.083 ± 0.008	0.00848071
	No straw	623	Bacteria	Actinobacteria	MB-A2-108	NA	NA	NA	0.003 ± 0.005	0.062 ± 0.005	0.0454864
	No straw	96	Bacteria	Actinobacteria	NA	NA	NA	NA	0.05 ± 0.016	0.466 ± 0.062	0.00140956
	No straw	566	Bacteria	Actinobacteria	NA	NA	NA	NA	0.009 ± 0.005	0.064 ± 0.014	0.0146869
	No straw	73	Bacteria	Actinobacteria	Rubrobacteria	Rubrobacterales	Rubrobacteriaceae	Rubrobacter	0.022 ± 0.007	0.694 ± 0.072	0.000610865
	No straw	123	Bacteria	Actinobacteria	Rubrobacteria	Rubrobacterales	Rubrobacteriaceae	Rubrobacter	0.017 ± 0.008	0.505 ± 0.038	0.00277604
	No straw	162	Bacteria	Actinobacteria	Rubrobacteria	Rubrobacterales	Rubrobacteriaceae	Rubrobacter	0.011 ± 0.003	0.374 ± 0.025	0.00254325
	No straw	268	Bacteria	Actinobacteria	Rubrobacteria	Rubrobacterales	Rubrobacteriaceae	Rubrobacter	0.008 ± 0.007	0.233 ± 0.01	0.00783274
	No straw	270	Bacteria	Actinobacteria	Rubrobacteria	Rubrobacterales	Rubrobacteriaceae	Rubrobacter	0.005 ± 0.006	0.182 ± 0.009	0.0277941
	No straw	303	Bacteria	Actinobacteria	Rubrobacteria	Rubrobacterales	Rubrobacteriaceae	Rubrobacter	0.006 ± 0.005	0.169 ± 0.031	0.0131315
	No straw	305	Bacteria	Actinobacteria	Rubrobacteria	Rubrobacterales	Rubrobacteriaceae	Rubrobacter	0.008 ± 0.005	0.194 ± 0.009	0.00668319
	No straw	307	Bacteria	Actinobacteria	Rubrobacteria	Rubrobacterales	Rubrobacteriaceae	Rubrobacter	0.006 ± 0.003	0.182 ± 0.022	0.00470734
	No straw	321	Bacteria	Actinobacteria	Rubrobacteria	Rubrobacterales	Rubrobacteriaceae	Rubrobacter	0.01 ± 0.002	0.147 ± 0.018	0.00371505
	No straw	326	Bacteria	Actinobacteria	Rubrobacteria	Rubrobacterales	Rubrobacteriaceae	Rubrobacter	0.011 ± 0.007	0.159 ± 0.018	0.00655359
	No straw	381	Bacteria	Actinobacteria	Rubrobacteria	Rubrobacterales	Rubrobacteriaceae	Rubrobacter	0.003 ± 0.004	0.145 ± 0.036	0.0321601
	No straw	385	Bacteria	Actinobacteria	Rubrobacteria	Rubrobacterales	Rubrobacteriaceae	Rubrobacter	0.009 ± 0.005	0.12 ± 0.02	0.00612536
	No straw	409	Bacteria	Actinobacteria	Rubrobacteria	Rubrobacterales	Rubrobacteriaceae	Rubrobacter	0.008 ± 0.004	0.125 ± 0.037	0.006612
	No straw	487	Bacteria	Actinobacteria	Rubrobacteria	Rubrobacterales	Rubrobacteriaceae	Rubrobacter	0.003 ± 0	0.092 ± 0.02	0.00468444
	No straw	554	Bacteria	Actinobacteria	Rubrobacteria	Rubrobacterales	Rubrobacteriaceae	Rubrobacter	0.006 ± 0.003	0.087 ± 0.017	0.00724336
	No straw	588	Bacteria	Actinobacteria	Rubrobacteria	Rubrobacterales	Rubrobacteriaceae	Rubrobacter	0.006 ± 0.005	0.094 ± 0.02	0.0123933
	No straw	606	Bacteria	Actinobacteria	Rubrobacteria	Rubrobacterales	Rubrobacteriaceae	Rubrobacter	0.002 ± 0.002	0.089 ± 0.014	0.0219514
	No straw	633	Bacteria	Actinobacteria	Rubrobacteria	Rubrobacterales	Rubrobacteriaceae	Rubrobacter	0.002 ± 0.002	0.075 ± 0.021	0.0346588
	No straw	374	Bacteria	Actinobacteria	TakashiAC-B11	NA	NA	NA	0.014 ± 0.006	0.111 ± 0.037	0.00876244
	No straw	438	Bacteria	Actinobacteria	Thermoleophilia	Gaiellales	Gaiellaceae	Gaiella	0.002 ± 0.005	0.055 ± 0.015	0.0428321
	No straw	442	Bacteria	Actinobacteria	Thermoleophilia	Gaiellales	Gaiellaceae	Gaiella	0.007 ± 0.004	0.084 ± 0.012	0.00927921
	No straw	446	Bacteria	Actinobacteria	Thermoleophilia	Gaiellales	Gaiellaceae	Gaiella	0.005 ± 0.002	0.078 ± 0.036	0.0074572
	No straw	532	Bacteria	Actinobacteria	Thermoleophilia	Gaiellales	Gaiellaceae	Gaiella	0.005 ± 0.003	0.057 ± 0.015	0.0148166
	No straw	198	Bacteria	Actinobacteria	Thermoleophilia	Gaiellales	NA	NA	0.014 ± 0.006	0.193 ± 0.021	0.00765921
	No straw	250	Bacteria	Actinobacteria	Thermoleophilia	Gaiellales	NA	NA	0.013 ± 0.012	0.172 ± 0.011	0.0265005
	No straw	296	Bacteria	Actinobacteria	Thermoleophilia	Gaiellales	NA	NA	0.008 ± 0.002	0.139 ± 0.032	0.00191178
	No straw	300	Bacteria	Actinobacteria	Thermoleophilia	Gaiellales	NA	NA	0.004 ± 0.003	0.11 ± 0.023	0.030999
	No straw	320	Bacteria	Actinobacteria	Thermoleophilia	Gaiellales	NA	NA	0.009 ± 0.004	0.122 ± 0.024	0.00490406
	No straw	327	Bacteria	Actinobacteria	Thermoleophilia	Gaiellales	NA	NA	0.01 ± 0.005	0.113 ± 0.04	0.00959068
	No straw	363	Bacteria	Actinobacteria	Thermoleophilia	Gaiellales	NA	NA	0.005 ± 0.003	0.085 ± 0.025	0.010612
	No straw	364	Bacteria	Actinobacteria	Thermoleophilia	Gaiellales	NA	NA	0.003 ± 0.003	0.082 ± 0.011	0.0299462
	No straw	379	Bacteria	Actinobacteria	Thermoleophilia	Gaiellales	NA	NA	0.007 ± 0.003	0.115 ± 0.03	0.00571368
	No straw	402	Bacteria	Actinobacteria	Thermoleophilia	Gaiellales	NA	NA	0.007 ± 0.008	0.108 ± 0.015	0.041946
	No straw	415	Bacteria	Actinobacteria	Thermoleophilia	Gaiellales	NA	NA	0.011 ± 0.006	0.101 ± 0.021	0.00741629
	No straw	427	Bacteria	Actinobacteria	Thermoleophilia	Gaiellales	NA	NA	0.011 ± 0.004	0.103 ± 0.014	0.00573195
	No straw	431	Bacteria	Actinobacteria	Thermoleophilia	Gaiellales	NA	NA	0.01 ± 0.004	0.099 ± 0.017	0.00569679
	No straw	448	Bacteria	Actinobacteria	Thermoleophilia	Gaiellales	NA	NA	0.009 ± 0.004	0.088 ± 0.011	0.00808601
	No straw	477	Bacteria	Actinobacteria	Thermoleophilia	Gaiellales	NA	NA	0.006 ± 0.004	0.094 ± 0.003	0.0141421
	No straw	506	Bacteria	Actinobacteria	Thermoleophilia	Gaiellales	NA	NA	0.005 ± 0.002	0.072 ± 0.015	0.00711869
	No straw	109	Bacteria	Actinobacteria	Thermoleophilia	Solirubrobacterales	0319-6M6	NA	0.047 ± 0.006	0.442 ± 0.074	0.000492577
	No straw	269	Bacteria	Actinobacteria	Thermoleophilia	Solirubrobacterales	0319-6M6	NA	0.013 ± 0.01	0.153 ± 0.033	0.00924894
	No straw	360	Bacteria	Actinobacteria	Thermoleophilia	Solirubrobacterales	0319-6M6	NA	0.002 ± 0.001	0.124 ± 0.011	0.0164801
	No straw	536	Bacteria	Actinobacteria	Thermoleophilia	Solirubrobacterales	0319-6M6	NA	0.009 ± 0.006	0.087 ± 0.011	0.0119753
	No straw	52	Bacteria	Actinobacteria	Thermoleophilia	Solirubrobacterales	288-2	NA	0.057 ± 0.016	0.854 ± 0.106	0.000466475
	No straw	60	Bacteria	Actinobacteria	Thermoleophilia	Solirubrobacterales	288-2	NA	0.064 ± 0.01	0.796 ± 0.102	0.00021684
	No straw	106	Bacteria	Actinobacteria	Thermoleophilia	Solirubrobacterales	288-2	NA	0.026 ± 0.01	0.382 ± 0.046	0.00276081
	No straw	118	Bacteria	Actinobacteria	Thermoleophilia	Solirubrobacterales	288-2	NA	0.036 ± 0.002	0.397 ± 0.037	0.000514763
	No straw	124	Bacteria	Actinobacteria	Thermoleophilia	Solirubrobacterales	288-2	NA	0.033 ± 0.006	0.356 ± 0.054	0.0014821
	No straw	170	Bacteria	Actinobacteria	Thermoleophilia	Solirubrobacterales	288-2	NA	0.015 ± 0.007	0.241 ± 0.064	0.00666582
	No straw	253	Bacteria	Actinobacteria	Thermoleophilia	Solirubrobacterales	288-2	NA	0.004 ± 0.003	0.155 ± 0.025	0.00939227
	No straw	281	Bacteria	Actinobacteria	Thermoleophilia	Solirubrobacterales	288-2	NA	0.007 ± 0.005	0.134 ± 0.015	0.0423438
	No straw	285	Bacteria	Actinobacteria	Thermoleophilia	Solirubrobacterales	288-2	NA	0.013 ± 0.006	0.136 ± 0.023	0.00418983
	No straw	247	Bacteria	Actinobacteria	Thermoleophilia	Solirubrobacterales	Elev-16S-1332	NA	0.015 ± 0.007	0.168 ± 0.02	0.0111554
	No straw	399	Bacteria	Actinobacteria	Thermoleophilia	Solirubrobacterales	Elev-16S-1332	NA	0.01 ± 0.002	0.102 ± 0.011	0.00498295
	No straw	426	Bacteria	Actinobacteria	Thermoleophilia	Solirubrobacterales	Elev-16S-1332	NA	0.008 ± 0.007	0.094 ± 0.025	0.0567857
	No straw	429	Bacteria	Actinobacteria	Thermoleophilia	Solirubrobacterales	Elev-16S-1332	NA	0.01 ± 0.005	0.073 ± 0.007	0.0166292
	No straw	488	Bacteria	Actinobacteria	Thermoleophilia	Solirubrobacterales	Elev-16S-1332	NA	0.005 ± 0.001	0.077 ± 0.021	0.00336476
	No straw	489	Bacteria	Actinobacteria	Thermoleophilia	Solirubrobacterales	Elev-16S-1332	NA	0.009 ± 0.002	0.066 ± 0.013	0.00459044
	No straw	432	Bacteria	Actinobacteria	Thermoleophilia	Solirubrobacterales	FCPU744	NA	0.007 ± 0.003	0.085 ± 0.007	0.00861531
	No straw	403	Bacteria	Actinobacteria	Thermoleophilia	Solirubrobacterales	FFCH13075	NA	0.009 ± 0.001	0.099 ± 0.012	0.00345709
	No straw	501	Bacteria	Actinobacteria	Thermoleophilia	Solirubrobacterales	Gsoil-1167	NA	0.004 ± 0.001	0.068 ± 0.016	0.00611861
	No straw	201	Bacteria	Actinobacteria	Thermoleophilia	Solirubrobacterales	NA	NA	0.02 ± 0.013	0.224 ± 0.009	0.0144364
	No straw	278	Bacteria	Actinobacteria	Thermoleophilia	Solirubrobacterales	NA	NA	0.004 ± 0.002	0.133 ± 0.024	0.0055044
	No straw	329	Bacteria	Actinobacteria	Thermoleophilia	Solirubrobacterales	NA	NA	0.015 ± 0.005	0.125 ± 0.03	0.00237368
	No straw	475	Bacteria	Actinobacteria	Thermoleophilia	Solirubrobacterales	NA	NA	0.012 ± 0.007	0.099 ± 0.014	0.0177444
	No straw	287	Bacteria	Actinobacteria	Thermoleophilia	Solirubrobacterales	Parviterribacteraceae	Parviterribacter	0.044 ± 0.012	0.093 ± 0.02	0.0490142
	No straw	462	Bacteria	Actinobacteria	Thermoleophilia	Solirubrobacterales	Parviterribacteraceae	Parviterribacter	0.006 ± 0.004	0.108 ± 0.021	0.040465
	No straw	131	Bacteria	Actinobacteria	Thermoleophilia	Solirubrobacterales	Solirubrobacteraceae	Solirubrobacter	0.023 ± 0.011	0.336 ± 0.051	0.00310583
	No straw	163	Bacteria	Actinobacteria	Thermoleophilia	Solirubrobacterales	Solirubrobacteraceae	Solirubrobacter	0.042 ± 0.004	0.132 ± 0.018	0.00428581
	No straw	179	Bacteria	Actinobacteria	Thermoleophilia	Solirubrobacterales	Solirubrobacteraceae	Solirubrobacter	0.005 ± 0.002	0.06 ± 0.018	0.00655073
	No straw	186	Bacteria	Actinobacteria	Thermoleophilia	Solirubrobacterales	Solirubrobacteraceae	Solirubrobacter	0.011 ± 0.005	0.207 ± 0.005	0.00434285
	No straw	195	Bacteria	Actinobacteria	Thermoleophilia	Solirubrobacterales	Solirubrobacteraceae	Solirubrobacter	0.017 ± 0.009	0.236 ± 0.042	0.00820676
	No straw	196	Bacteria	Actinobacteria	Thermoleophilia	Solirubrobacterales	Solirubrobacteraceae	Solirubrobacter	0.009 ± 0.006	0.203 ± 0.02	0.0146402
	No straw	233	Bacteria	Actinobacteria	Thermoleophilia	Solirubrobacterales	Solirubrobacteraceae	Solirubrobacter	0.01 ± 0.003	0.171 ± 0.032	0.00262835
	No straw	328	Bacteria	Actinobacteria	Thermoleophilia	Solirubrobacterales	Solirubrobacteraceae	Solirubrobacter	0.003 ± 0.003	0.11 ± 0.014	0.0321414
	No straw	361	Bacteria	Actinobacteria	Thermoleophilia	Solirubrobacterales	Solirubrobacteraceae	Solirubrobacter	0.016 ± 0.005	0.083 ± 0.018	0.00721222
	No straw	413	Bacteria	Actinobacteria	Thermoleophilia	Solirubrobacterales	Solirubrobacteraceae	Solirubrobacter	0.013 ± 0.009	0.095 ± 0.009	0.0125549
	No straw	441	Bacteria	Actinobacteria	Thermoleophilia	Solirubrobacterales	Solirubrobacteraceae	Solirubrobacter	0.005 ± 0.001	0.076 ± 0.018	0.00461876
	No straw	459	Bacteria	Actinobacteria	Thermoleophilia	Solirubrobacterales	Solirubrobacteraceae	Solirubrobacter	0.011 ± 0.003	0.086 ± 0.016	0.00452624
	No straw	469	Bacteria	Actinobacteria	Thermoleophilia	Solirubrobacterales	Solirubrobacteraceae	Solirubrobacter	0.004 ± 0.002	0.054 ± 0.011	0.0161886
	No straw	478	Bacteria	Actinobacteria	Thermoleophilia	Solirubrobacterales	Solirubrobacteraceae	Solirubrobacter	0.01 ± 0.004	0.096 ± 0.022	0.00670813
	No straw	533	Bacteria	Actinobacteria	Thermoleophilia	Solirubrobacterales	Solirubrobacteraceae	Solirubrobacter	0.003 ± 0.003	0.074 ± 0.002	0.037546
	No straw	455	Bacteria	Chloroflexi	Gitt-GS-136	NA	NA	NA	0.006 ± 0.008	0.096 ± 0.011	0.0462803
	No straw	521	Bacteria	Chloroflexi	Gitt-GS-136	NA	NA	NA	0.001 ± 0.002	0.082 ± 0.013	0.023284
	No straw	662	Bacteria	Chloroflexi	Gitt-GS-136	NA	NA	NA	0.003 ± 0.003	0.049 ± 0.02	0.0394099
	No straw	581	Bacteria	Chloroflexi	KD4-96	NA	NA	NA	0.003 ± 0.004	0.053 ± 0.013	0.0483157
	No straw	715	Bacteria	Chloroflexi	KD4-96	NA	NA	NA	0.001 ± 0.001	0.044 ± 0.016	0.0242047
	No straw	44	Bacteria	Firmicutes	Bacilli	Bacillales	Bacillaceae	Anoxybacillus	0.307 ± 0.034	0.741 ± 0.081	0.0018334
	No straw	391	Bacteria	Firmicutes	Bacilli	Bacillales	Bacillaceae	Anoxybacillus	0.05 ± 0.007	0.077 ± 0.019	0.092939
	No straw	33	Bacteria	Firmicutes	Bacilli	Bacillales	Bacillaceae	Bacillus	0.168 ± 0.015	1.308 ± 0.1	0.000187202
	No straw	67	Bacteria	Firmicutes	Bacilli	Bacillales	Bacillaceae	Bacillus	0.072 ± 0.013	0.679 ± 0.077	0.000884733
	No straw	193	Bacteria	Firmicutes	Bacilli	Bacillales	Bacillaceae	Bacillus	0.044 ± 0.008	0.224 ± 0.02	0.00192424
	No straw	226	Bacteria	Firmicutes	Bacilli	Bacillales	Bacillaceae	Bacillus	0.09 ± 0.017	0.133 ± 0.008	0.0331184
	No straw	242	Bacteria	Firmicutes	Bacilli	Bacillales	Bacillaceae	Bacillus	0.063 ± 0.007	0.154 ± 0.011	0.0073055
	No straw	372	Bacteria	Firmicutes	Bacilli	Bacillales	Bacillaceae	Bacillus	0.008 ± 0.005	0.103 ± 0.016	0.0187168
	No straw	51	Bacteria	Firmicutes	Bacilli	Bacillales	Bacillaceae	Falsibacillus	0.128 ± 0.011	0.795 ± 0.029	0.00104847
	No straw	6	Bacteria	Firmicutes	Bacilli	Bacillales	Bacillaceae	NA	1.534 ± 0.13	2.839 ± 0.116	0.00678473
	No straw	12	Bacteria	Firmicutes	Bacilli	Bacillales	Bacillaceae	NA	0.609 ± 0.049	2.527 ± 0.238	0.000426002
	No straw	43	Bacteria	Firmicutes	Bacilli	Bacillales	Bacillaceae	NA	0.137 ± 0.015	1.074 ± 0.053	0.000468596
	No straw	71	Bacteria	Firmicutes	Bacilli	Bacillales	Bacillaceae	NA	0.105 ± 0.021	0.592 ± 0.022	0.000944094
	No straw	440	Bacteria	Firmicutes	Bacilli	Bacillales	Bacillaceae	Thalassobacillus	0.002 ± 0.003	0.257 ± 0.089	0.0176588
	No straw	24	Bacteria	Firmicutes	Bacilli	Bacillales	Paenibacillaceae	Ammoniphilus	0.371 ± 0.048	1.264 ± 0.168	0.00123419
	No straw	25	Bacteria	Firmicutes	Bacilli	Bacillales	Paenibacillaceae	Ammoniphilus	0.468 ± 0.098	1.111 ± 0.073	0.00949705
	No straw	82	Bacteria	Firmicutes	Bacilli	Bacillales	Paenibacillaceae	Ammoniphilus	0.106 ± 0.014	0.534 ± 0.084	0.00106914
	No straw	451	Bacteria	Firmicutes	Bacilli	Bacillales	Paenibacillaceae	Ammoniphilus	0.007 ± 0.003	0.096 ± 0.017	0.00670364
	No straw	8	Bacteria	Firmicutes	Bacilli	Bacillales	Paenibacillaceae	Oxalophagus	0.767 ± 0.115	3.829 ± 0.416	0.000604597
	No straw	85	Bacteria	Firmicutes	Bacilli	Bacillales	Paenibacillaceae	Oxalophagus	0.063 ± 0.019	0.535 ± 0.042	0.000641741
	No straw	135	Bacteria	Firmicutes	Bacilli	Bacillales	Paenibacillaceae	Paenibacillus	0.047 ± 0.016	0.384 ± 0.072	0.000746729
	No straw	232	Bacteria	Firmicutes	Bacilli	Bacillales	Paenibacillaceae	Paenibacillus	0.042 ± 0.011	0.183 ± 0.012	0.00823029
	No straw	89	Bacteria	Firmicutes	Bacilli	Bacillales	Planococcaceae	Domibacillus	0.229 ± 0.034	0.332 ± 0.045	0.0445886
	No straw	66	Bacteria	Firmicutes	Bacilli	Bacillales	Planococcaceae	NA	0.108 ± 0.002	0.619 ± 0.066	0.00045545
	No straw	408	Bacteria	Firmicutes	Bacilli	Bacillales	Thermoactinomycetaceae	Geothermomicrobium	0.009 ± 0.003	0.102 ± 0.022	0.00227563
	No straw	58	Bacteria	Gemmatimonadetes	Gemmatimonadetes	Gemmatimonadales	Gemmatimonadaceae	NA	0.03 ± 0.01	0.699 ± 0.045	0.0010387
	No straw	99	Bacteria	Gemmatimonadetes	Gemmatimonadetes	Gemmatimonadales	Gemmatimonadaceae	NA	0.028 ± 0.012	0.323 ± 0.028	0.00514596
	No straw	136	Bacteria	Gemmatimonadetes	Gemmatimonadetes	Gemmatimonadales	Gemmatimonadaceae	NA	0.017 ± 0.007	0.22 ± 0.026	0.00720519
	No straw	171	Bacteria	Gemmatimonadetes	Gemmatimonadetes	Gemmatimonadales	Gemmatimonadaceae	NA	0.007 ± 0.004	0.238 ± 0.025	0.00984268
	No straw	178	Bacteria	Gemmatimonadetes	Gemmatimonadetes	Gemmatimonadales	Gemmatimonadaceae	NA	0.021 ± 0.009	0.243 ± 0.03	0.0028766
	No straw	213	Bacteria	Gemmatimonadetes	Gemmatimonadetes	Gemmatimonadales	Gemmatimonadaceae	NA	0.007 ± 0.006	0.19 ± 0.023	0.0120286
	No straw	414	Bacteria	Gemmatimonadetes	Gemmatimonadetes	Gemmatimonadales	Gemmatimonadaceae	NA	0.006 ± 0.003	0.083 ± 0.014	0.0134856
	No straw	493	Bacteria	Gemmatimonadetes	Gemmatimonadetes	Gemmatimonadales	Gemmatimonadaceae	NA	0.003 ± 0.001	0.075 ± 0.006	0.00918846
	No straw	733	Bacteria	Gemmatimonadetes	Longimicrobia	Longimicrobiales	Longimicrobiaceae	NA	0 ± 0	0.052 ± 0.026	0.0190241
	No straw	190	Bacteria	NA	NA	NA	NA	NA	0.031 ± 0.009	0.213 ± 0.035	0.00423215
	No straw	390	Bacteria	NA	NA	NA	NA	NA	0.002 ± 0.002	0.11 ± 0.015	0.02031
	No straw	412	Bacteria	NA	NA	NA	NA	NA	0.009 ± 0.004	0.093 ± 0.026	0.00690072
	No straw	598	Bacteria	NA	NA	NA	NA	NA	0.005 ± 0.004	0.059 ± 0.014	0.0459475
	No straw	144	Bacteria	Proteobacteria	Alphaproteobacteria	Rhizobiales	Methylobacteriaceae	Microvirga	0.016 ± 0.004	0.074 ± 0.008	0.0109961
	No straw	340	Bacteria	Proteobacteria	Alphaproteobacteria	Rhodospirillales	NA	NA	0.007 ± 0.002	0.096 ± 0.015	0.00423348
	No straw	534	Bacteria	Proteobacteria	Alphaproteobacteria	Sphingomonadales	JG34-KF-161	NA	0.005 ± 0.004	0.057 ± 0.032	0.053853
	No straw	62	Bacteria	Proteobacteria	Alphaproteobacteria	Sphingomonadales	Sphingomonadaceae	Sphingomonas	0.002 ± 0.003	0.145 ± 0.038	0.0247082
	No straw	119	Bacteria	Proteobacteria	Alphaproteobacteria	Sphingomonadales	Sphingomonadaceae	Sphingomonas	0.007 ± 0.004	0.112 ± 0.028	0.00740839
	No straw	197	Bacteria	Proteobacteria	Alphaproteobacteria	Sphingomonadales	Sphingomonadaceae	Sphingomonas	0.002 ± 0.003	0.064 ± 0.014	0.0360441
	No straw	667	Bacteria	Proteobacteria	Alphaproteobacteria	Sphingomonadales	Sphingomonadaceae	Sphingomonas	0.001 ± 0.001	0.095 ± 0.029	0.0192802
	No straw	30	Bacteria	Proteobacteria	Betaproteobacteria	Burkholderiales	Oxalobacteraceae	Herbaspirillum	0 ± 0	0.544 ± 1.047	0.0276887
	No straw	449	Bacteria	Proteobacteria	Betaproteobacteria	Nitrosomonadales	Nitrosomonadaceae	NA	0.005 ± 0.003	0.103 ± 0.022	0.0102904
	No straw	491	Bacteria	Proteobacteria	Betaproteobacteria	Nitrosomonadales	Nitrosomonadaceae	NA	0.002 ± 0.003	0.096 ± 0.011	0.0296692
	No straw	517	Bacteria	Proteobacteria	Betaproteobacteria	Nitrosomonadales	Nitrosomonadaceae	NA	0 ± 0.001	0.079 ± 0.022	0.0202295
	No straw	797	Bacteria	Proteobacteria	Betaproteobacteria	Nitrosomonadales	Nitrosomonadaceae	NA	0.003 ± 0.003	0.059 ± 0.027	0.031432
	No straw	512	Bacteria	Proteobacteria	Deltaproteobacteria	Desulfurellales	Desulfurellaceae	G55	0.004 ± 0.004	0.086 ± 0.021	0.0367716
	No straw	538	Bacteria	Proteobacteria	Deltaproteobacteria	Desulfurellales	Desulfurellaceae	H16	0.005 ± 0.001	0.082 ± 0.022	0.00410091
	No straw	129	Bacteria	Proteobacteria	Deltaproteobacteria	Myxococcales	Archangiaceae	Archangium	0.004 ± 0.003	0.237 ± 0.028	0.021715
	No straw	343	Bacteria	Proteobacteria	Deltaproteobacteria	Myxococcales	Archangiaceae	NA	0.003 ± 0.003	0.097 ± 0.023	0.0247255
	No straw	646	Bacteria	Proteobacteria	Deltaproteobacteria	Myxococcales	Archangiaceae	NA	0.003 ± 0.002	0.049 ± 0.019	0.033661
	No straw	316	Bacteria	Proteobacteria	Deltaproteobacteria	NA	NA	NA	0.009 ± 0.01	0.132 ± 0.017	0.0539703
	No straw	324	Bacteria	Proteobacteria	Deltaproteobacteria	NA	NA	NA	0.007 ± 0.004	0.144 ± 0.005	0.00817773
	No straw	596	Bacteria	Proteobacteria	Deltaproteobacteria	NA	NA	NA	0.005 ± 0.004	0.054 ± 0.012	0.0202655
	No straw	585	Bacteria	Proteobacteria	Gammaproteobacteria	Salinisphaerales	Salinisphaeraceae	NA	0.003 ± 0.001	0.076 ± 0.006	0.00768846
	No straw	61	Bacteria	Proteobacteria	Gammaproteobacteria	Xanthomonadales	Xanthomonadaceae	Lysobacter	0.005 ± 0.006	2.069 ± 0.861	0.0156031
	No straw	64	Bacteria	Proteobacteria	Gammaproteobacteria	Xanthomonadales	Xanthomonadales_Incertae_Sedis	Steroidobacter	0.051 ± 0.023	0.135 ± 0.013	0.015779
	No straw	70	Bacteria	Proteobacteria	Gammaproteobacteria	Xanthomonadales	Xanthomonadales_Incertae_Sedis	Steroidobacter	0.017 ± 0.005	0.096 ± 0.04	0.00490908
	No straw	405	Bacteria	Tectomicrobia	NA	NA	NA	NA	0.004 ± 0.002	0.121 ± 0.058	0.00639327
	No straw	495	Bacteria	Tectomicrobia	NA	NA	NA	NA	0.003 ± 0.003	0.075 ± 0.019	0.028364
	With straw	79	Bacteria	Actinobacteria	Actinobacteria	Corynebacteriales	Mycobacteriaceae	Mycobacterium	0.488 ± 0.054	0.062 ± 0.01	0.000792205
	With straw	87	Bacteria	Actinobacteria	Actinobacteria	Corynebacteriales	Mycobacteriaceae	Mycobacterium	0.221 ± 0.047	0.09 ± 0.006	0.00770365
	With straw	341	Bacteria	Actinobacteria	Actinobacteria	Corynebacteriales	Mycobacteriaceae	Mycobacterium	0.087 ± 0.008	0.002 ± 0.002	0.0216581
	With straw	481	Bacteria	Actinobacteria	Actinobacteria	Corynebacteriales	Mycobacteriaceae	Mycobacterium	0.126 ± 0.023	0.005 ± 0.004	0.0104665
	With straw	366	Bacteria	Actinobacteria	Actinobacteria	Frankiales	Geodermatophilaceae	Geodermatophilus	0.071 ± 0.041	0.017 ± 0.005	0.0139717
	With straw	337	Bacteria	Actinobacteria	Actinobacteria	Micrococcales	Bogoriellaceae	Georgenia	0.18 ± 0.019	0 ± 0	0.0132918
	With straw	525	Bacteria	Actinobacteria	Actinobacteria	Micrococcales	Demequinaceae	Lysinimicrobium	0.088 ± 0.02	0.001 ± 0.001	0.0176336
	With straw	47	Bacteria	Actinobacteria	Actinobacteria	Micrococcales	Microbacteriaceae	Agromyces	1.173 ± 0.601	0.004 ± 0.004	0.0108526
	With straw	97	Bacteria	Actinobacteria	Actinobacteria	Micrococcales	Microbacteriaceae	Agromyces	0.093 ± 0.039	0.001 ± 0.002	0.0191733
	With straw	562	Bacteria	Actinobacteria	Actinobacteria	Micrococcales	Microbacteriaceae	Microbacterium	0.103 ± 0.027	0 ± 0	0.0140481
	With straw	153	Bacteria	Actinobacteria	Actinobacteria	Micrococcales	Promicromonosporaceae	Isoptericola	0.214 ± 0.104	0.001 ± 0.002	0.0176043
	With straw	245	Bacteria	Actinobacteria	Actinobacteria	Micrococcales	Promicromonosporaceae	Isoptericola	0.099 ± 0.053	0.006 ± 0.003	0.0108095
	With straw	274	Bacteria	Actinobacteria	Actinobacteria	Micrococcales	Promicromonosporaceae	Isoptericola	0.269 ± 0.077	0.007 ± 0.011	0.0259607
	With straw	29	Bacteria	Actinobacteria	Actinobacteria	Micrococcales	Promicromonosporaceae	Promicromonospora	1.16 ± 0.341	0.009 ± 0.013	0.0174782
	With straw	78	Bacteria	Actinobacteria	Actinobacteria	Propionibacteriales	Nocardioidaceae	Nocardioides	0.424 ± 0.151	0.083 ± 0.035	0.00293506
	With straw	160	Bacteria	Actinobacteria	Actinobacteria	Propionibacteriales	Nocardioidaceae	Nocardioides	0.113 ± 0.039	0.019 ± 0.014	0.0173053
	With straw	174	Bacteria	Actinobacteria	Actinobacteria	Propionibacteriales	Nocardioidaceae	Nocardioides	0.26 ± 0.07	0.037 ± 0.018	0.00589463
	With straw	215	Bacteria	Actinobacteria	Actinobacteria	Propionibacteriales	Nocardioidaceae	Nocardioides	0.147 ± 0.037	0.003 ± 0.003	0.0249852
	With straw	224	Bacteria	Actinobacteria	Actinobacteria	Propionibacteriales	Nocardioidaceae	Nocardioides	0.338 ± 0.168	0.003 ± 0.003	0.0157936
	With straw	392	Bacteria	Actinobacteria	Actinobacteria	Propionibacteriales	Nocardioidaceae	Nocardioides	0.072 ± 0.034	0.001 ± 0.001	0.017955
	With straw	206	Bacteria	Actinobacteria	Actinobacteria	Propionibacteriales	Propionibacteriaceae	Jiangella	0.142 ± 0.048	0.02 ± 0.006	0.00308149
	With straw	251	Bacteria	Actinobacteria	Actinobacteria	Pseudonocardiales	Pseudonocardiaceae	Pseudonocardia	0.15 ± 0.028	0.043 ± 0.011	0.00813831
	With straw	356	Bacteria	Actinobacteria	Actinobacteria	Pseudonocardiales	Pseudonocardiaceae	Pseudonocardia	0.068 ± 0.02	0.003 ± 0.002	0.0293437
	With straw	11	Bacteria	Actinobacteria	Actinobacteria	Streptomycetales	Streptomycetaceae	Streptomyces	3.254 ± 0.131	0.185 ± 0.051	0.000197953
	With straw	92	Bacteria	Actinobacteria	Actinobacteria	Streptomycetales	Streptomycetaceae	Streptomyces	0.509 ± 0.089	0.02 ± 0.004	0.0007526
	With straw	1248	Bacteria	Bacteroidetes	Cytophagia	Cytophagales	Flammeovirgaceae	Cesiribacter	0.043 ± 0.039	0.005 ± 0.008	0.0760292
	With straw	102	Bacteria	Bacteroidetes	Flavobacteriia	Flavobacteriales	Flavobacteriaceae	Salinimicrobium	0.203 ± 0.29	0.001 ± 0.002	0.0212066
	With straw	181	Bacteria	Bacteroidetes	Flavobacteriia	Flavobacteriales	Flavobacteriaceae	Salinimicrobium	0.125 ± 0.233	0 ± 0	0.0681319
	With straw	1093	Bacteria	Bacteroidetes	Sphingobacteriia	Sphingobacteriales	Sphingobacteriaceae	Olivibacter	0.082 ± 0.033	0 ± 0	0.0148679
	With straw	50	Bacteria	Bacteroidetes	Sphingobacteriia	Sphingobacteriales	Sphingobacteriaceae	Parapedobacter	2.033 ± 0.43	0 ± 0.001	0.00764497
	With straw	259	Bacteria	BRC1	NA	NA	NA	NA	0.32 ± 0.187	0.001 ± 0.002	0.0140408
	With straw	48	Bacteria	Chloroflexi	Thermomicrobia	JG30-KF-CM45	NA	NA	0.221 ± 0.033	0.006 ± 0.009	0.0269143
	With straw	436	Bacteria	Chloroflexi	Thermomicrobia	JG30-KF-CM45	NA	NA	0.084 ± 0.034	0.016 ± 0.008	0.0156645
	With straw	443	Bacteria	Chloroflexi	Thermomicrobia	JG30-KF-CM45	NA	NA	0.116 ± 0.06	0.003 ± 0.006	0.0339886
	With straw	127	Bacteria	Firmicutes	Bacilli	Bacillales	Alicyclobacillaceae	Tumebacillus	0.107 ± 0.04	0.047 ± 0.01	0.0432977
	With straw	263	Bacteria	Firmicutes	Bacilli	Bacillales	Alicyclobacillaceae	Tumebacillus	0.075 ± 0.026	0.024 ± 0.005	0.0119892
	With straw	279	Bacteria	Firmicutes	Bacilli	Bacillales	Alicyclobacillaceae	Tumebacillus	0.067 ± 0.037	0.015 ± 0.002	0.0173621
	With straw	182	Bacteria	Firmicutes	Bacilli	Bacillales	Bacillaceae	Anoxybacillus	0.218 ± 0.073	0.025 ± 0.006	0.00161262
	With straw	7	Bacteria	Firmicutes	Bacilli	Bacillales	Bacillaceae	Bacillus	3.191 ± 0.337	0.498 ± 0.049	0.000240672
	With straw	39	Bacteria	Firmicutes	Bacilli	Bacillales	Bacillaceae	Bacillus	0.841 ± 0.207	0.026 ± 0.004	0.000310384
	With straw	56	Bacteria	Firmicutes	Bacilli	Bacillales	Bacillaceae	Bacillus	0.51 ± 0.037	0.049 ± 0.013	0.00161784
	With straw	74	Bacteria	Firmicutes	Bacilli	Bacillales	Bacillaceae	Bacillus	0.425 ± 0.047	0.024 ± 0.007	0.000820171
	With straw	100	Bacteria	Firmicutes	Bacilli	Bacillales	Bacillaceae	Bacillus	0.29 ± 0.035	0.153 ± 0.013	0.0118073
	With straw	125	Bacteria	Firmicutes	Bacilli	Bacillales	Bacillaceae	Bacillus	0.289 ± 0.124	0.062 ± 0.02	0.00642796
	With straw	355	Bacteria	Firmicutes	Bacilli	Bacillales	Bacillaceae	Bacillus	0.1 ± 0.027	0.009 ± 0.003	0.00525497
	With straw	133	Bacteria	Firmicutes	Bacilli	Bacillales	Bacillaceae	Falsibacillus	0.224 ± 0.025	0.154 ± 0.02	0.0533954
	With straw	114	Bacteria	Firmicutes	Bacilli	Bacillales	Bacillaceae	Fictibacillus	0.264 ± 0.06	0.07 ± 0.012	0.00585496
	With straw	17	Bacteria	Firmicutes	Bacilli	Bacillales	Bacillaceae	NA	0.961 ± 0.094	0.638 ± 0.071	0.0210717
	With straw	220	Bacteria	Firmicutes	Bacilli	Bacillales	Bacillaceae	NA	0.174 ± 0.024	0.004 ± 0.003	0.00610038
	With straw	666	Bacteria	Firmicutes	Bacilli	Bacillales	Bacillaceae	Terribacillus	0.076 ± 0.026	0.003 ± 0.004	0.0435161
	With straw	10	Bacteria	Firmicutes	Bacilli	Bacillales	NA	NA	2.767 ± 0.239	0.25 ± 0.04	0.000143471
	With straw	81	Bacteria	Firmicutes	Bacilli	Bacillales	NA	NA	0.247 ± 0.014	0.128 ± 0.011	0.00454454
	With straw	244	Bacteria	Firmicutes	Bacilli	Bacillales	NA	NA	0.182 ± 0.029	0.018 ± 0.005	0.00258977
	With straw	161	Bacteria	Firmicutes	Bacilli	Bacillales	Paenibacillaceae	Brevibacillus	0.176 ± 0.018	0.063 ± 0.027	0.0283147
	With straw	75	Bacteria	Firmicutes	Bacilli	Bacillales	Paenibacillaceae	Paenibacillus	0.516 ± 0.083	0.053 ± 0.013	0.000801812
	With straw	284	Bacteria	Firmicutes	Bacilli	Bacillales	Paenibacillaceae	Paenibacillus	0.087 ± 0.023	0.016 ± 0.01	0.0173295
	With straw	292	Bacteria	Firmicutes	Bacilli	Bacillales	Paenibacillaceae	Paenibacillus	0.141 ± 0.027	0.015 ± 0.01	0.00866597
	With straw	38	Bacteria	Firmicutes	Bacilli	Bacillales	Planococcaceae	Domibacillus	0.903 ± 0.111	0.033 ± 0.009	0.000635942
	With straw	104	Bacteria	Firmicutes	Bacilli	Bacillales	Planococcaceae	Domibacillus	0.349 ± 0.056	0.016 ± 0.009	0.0099241
	With straw	264	Bacteria	Firmicutes	Bacilli	Bacillales	Planococcaceae	Domibacillus	0.17 ± 0.014	0.01 ± 0.004	0.00505056
	With straw	457	Bacteria	Firmicutes	Bacilli	Bacillales	Planococcaceae	Domibacillus	0.072 ± 0.023	0.01 ± 0.005	0.0113725
	With straw	166	Bacteria	Firmicutes	Bacilli	Bacillales	Planococcaceae	Lysinibacillus	0.213 ± 0.014	0.016 ± 0.024	0.0594476
	With straw	1	Bacteria	Firmicutes	Bacilli	Bacillales	Planococcaceae	NA	7.43 ± 0.69	1 ± 0.054	0.000304133
	With straw	2	Bacteria	Firmicutes	Bacilli	Bacillales	Planococcaceae	NA	7.506 ± 0.553	1.375 ± 0.075	0.000351998
	With straw	13	Bacteria	Firmicutes	Bacilli	Bacillales	Planococcaceae	NA	2.527 ± 0.268	0.099 ± 0.021	0.000117965
	With straw	20	Bacteria	Firmicutes	Bacilli	Bacillales	Planococcaceae	NA	1.293 ± 0.144	0.156 ± 0.025	0.000303829
	With straw	35	Bacteria	Firmicutes	Bacilli	Bacillales	Planococcaceae	NA	1.029 ± 0.174	0.148 ± 0.02	0.000857445
	With straw	55	Bacteria	Firmicutes	Bacilli	Bacillales	Planococcaceae	NA	0.839 ± 0.068	0.063 ± 0.009	0.00016163
	With straw	121	Bacteria	Firmicutes	Bacilli	Bacillales	Planococcaceae	NA	0.342 ± 0.036	0.01 ± 0.003	0.00279126
	With straw	111	Bacteria	Firmicutes	Bacilli	Bacillales	Planococcaceae	Paenisporosarcina	0.29 ± 0.043	0.031 ± 0.008	0.00143689
	With straw	317	Bacteria	Firmicutes	Bacilli	Bacillales	Planococcaceae	Sporosarcina	0.106 ± 0.02	0.008 ± 0.005	0.00457969
	With straw	188	Bacteria	Firmicutes	Bacilli	NA	NA	NA	0.175 ± 0.02	0.111 ± 0.019	0.0417216
	With straw	334	Bacteria	Gemmatimonadetes	Gemmatimonadetes	Gemmatimonadales	Gemmatimonadaceae	NA	0.089 ± 0.027	0.016 ± 0.008	0.0082021
	With straw	110	Bacteria	Gemmatimonadetes	S0134_terrestrial_group	NA	NA	NA	0.224 ± 0.131	0.001 ± 0.001	0.0113863
	With straw	180	Bacteria	Gemmatimonadetes	S0134_terrestrial_group	NA	NA	NA	0.147 ± 0.095	0.003 ± 0.003	0.0275166
	With straw	84	Bacteria	Planctomycetes	Phycisphaerae	Phycisphaerales	Phycisphaeraceae	NA	0.115 ± 0.112	0 ± 0	0.0133984
	With straw	211	Bacteria	Planctomycetes	Planctomycetacia	Planctomycetales	Planctomycetaceae	Planctomyces	0.079 ± 0.084	0 ± 0	0.0206996
	With straw	266	Bacteria	Proteobacteria	Alphaproteobacteria	Caulobacterales	Caulobacteraceae	Brevundimonas	0.148 ± 0.243	0 ± 0.001	0.0268994
	With straw	5	Bacteria	Proteobacteria	Alphaproteobacteria	Rhizobiales	Aurantimonadaceae	Aureimonas	2.503 ± 0.3	0.006 ± 0.012	0.0155149
	With straw	200	Bacteria	Proteobacteria	Alphaproteobacteria	Rhizobiales	Aurantimonadaceae	Aureimonas	0.203 ± 0.324	0 ± 0	0.0149011
	With straw	76	Bacteria	Proteobacteria	Alphaproteobacteria	Rhizobiales	Aurantimonadaceae	NA	0.086 ± 0.099	0 ± 0.001	0.0182298
	With straw	90	Bacteria	Proteobacteria	Alphaproteobacteria	Rhizobiales	Aurantimonadaceae	NA	0.623 ± 0.451	0.003 ± 0.006	0.0161305
	With straw	528	Bacteria	Proteobacteria	Alphaproteobacteria	Rhizobiales	Brucellaceae	Ochrobactrum	0.15 ± 0.05	0 ± 0	0.0125522
	With straw	113	Bacteria	Proteobacteria	Alphaproteobacteria	Rhizobiales	Hyphomicrobiaceae	Devosia	0.185 ± 0.073	0.003 ± 0.002	0.0193244
	With straw	225	Bacteria	Proteobacteria	Alphaproteobacteria	Rhizobiales	Hyphomicrobiaceae	Devosia	0.356 ± 0.114	0 ± 0	0.0095225
	With straw	1441	Bacteria	Proteobacteria	Alphaproteobacteria	Rhizobiales	Hyphomicrobiaceae	Devosia	0.054 ± 0.05	0 ± 0	0.0164517
	With straw	37	Bacteria	Proteobacteria	Alphaproteobacteria	Rhizobiales	Hyphomicrobiaceae	Pelagibacterium	3.142 ± 0.919	0.001 ± 0.001	0.00622226
	With straw	1005	Bacteria	Proteobacteria	Alphaproteobacteria	Rhizobiales	Hyphomicrobiaceae	Pelagibacterium	0.074 ± 0.015	0.001 ± 0.002	0.0240968
	With straw	15	Bacteria	Proteobacteria	Alphaproteobacteria	Rhizobiales	Methylobacteriaceae	Microvirga	0.591 ± 0.069	0.087 ± 0.041	0.00519791
	With straw	28	Bacteria	Proteobacteria	Alphaproteobacteria	Rhizobiales	Methylobacteriaceae	Microvirga	0.158 ± 0.034	0.052 ± 0.016	0.010178
	With straw	41	Bacteria	Proteobacteria	Alphaproteobacteria	Rhizobiales	Methylobacteriaceae	Microvirga	0.237 ± 0.043	0.014 ± 0.008	0.00317197
	With straw	605	Bacteria	Proteobacteria	Alphaproteobacteria	Rhizobiales	Methylobacteriaceae	Microvirga	0.106 ± 0.014	0 ± 0	0.0148513
	With straw	54	Bacteria	Proteobacteria	Alphaproteobacteria	Rhizobiales	Methylocystaceae	Pleomorphomonas	0.732 ± 0.107	0.001 ± 0.002	0.0104718
	With straw	184	Bacteria	Proteobacteria	Alphaproteobacteria	Rhizobiales	NA	NA	0.128 ± 0.018	0.004 ± 0.005	0.0367368
	With straw	65	Bacteria	Proteobacteria	Alphaproteobacteria	Rhizobiales	Phyllobacteriaceae	Mesorhizobium	0.297 ± 0.092	0.004 ± 0.006	0.0173574
	With straw	77	Bacteria	Proteobacteria	Alphaproteobacteria	Rhizobiales	Phyllobacteriaceae	Mesorhizobium	0.799 ± 0.098	0 ± 0	0.00870275
	With straw	140	Bacteria	Proteobacteria	Alphaproteobacteria	Rhizobiales	Phyllobacteriaceae	Mesorhizobium	0.059 ± 0.03	0.015 ± 0.009	0.0286876
	With straw	176	Bacteria	Proteobacteria	Alphaproteobacteria	Rhizobiales	Phyllobacteriaceae	Mesorhizobium	0.167 ± 0.048	0.003 ± 0.004	0.0281593
	With straw	134	Bacteria	Proteobacteria	Alphaproteobacteria	Rhizobiales	Phyllobacteriaceae	NA	0.454 ± 0.066	0.001 ± 0.001	0.0129268
	With straw	4	Bacteria	Proteobacteria	Alphaproteobacteria	Rhizobiales	Rhizobiaceae	Ensifer	0.609 ± 0.083	0.063 ± 0.044	0.0062835
	With straw	45	Bacteria	Proteobacteria	Alphaproteobacteria	Rhizobiales	Rhizobiaceae	Ensifer	0.096 ± 0.008	0.001 ± 0.002	0.0262078
	With straw	141	Bacteria	Proteobacteria	Alphaproteobacteria	Rhizobiales	Rhizobiaceae	Ensifer	0.168 ± 0.018	0.001 ± 0.002	0.0182199
	With straw	172	Bacteria	Proteobacteria	Alphaproteobacteria	Rhizobiales	Rhizobiales_Incertae_Sedis	Agaricicola	0.126 ± 0.01	0.004 ± 0.004	0.0257047
	With straw	479	Bacteria	Proteobacteria	Alphaproteobacteria	Rhizobiales	Rhizobiales_Incertae_Sedis	Agaricicola	0.092 ± 0.012	0 ± 0.001	0.015982
	With straw	580	Bacteria	Proteobacteria	Alphaproteobacteria	Rhodospirillales	Rhodospirillaceae	Azospirillum	0.101 ± 0.012	0.003 ± 0.002	0.00771393
	With straw	544	Bacteria	Proteobacteria	Alphaproteobacteria	Rhodospirillales	Rhodospirillaceae	Ferrovibrio	0.144 ± 0.063	0 ± 0	0.0118598
	With straw	139	Bacteria	Proteobacteria	Alphaproteobacteria	Rhodospirillales	Rhodospirillaceae	Inquilinus	0.156 ± 0.084	0.013 ± 0.009	0.00823718
	With straw	332	Bacteria	Proteobacteria	Alphaproteobacteria	Rhodospirillales	Rhodospirillaceae	Inquilinus	0.061 ± 0.028	0.002 ± 0.004	0.0368816
	With straw	21	Bacteria	Proteobacteria	Alphaproteobacteria	Rhodospirillales	Rhodospirillaceae	NA	0.552 ± 0.178	0.127 ± 0.025	0.00664089
	With straw	27	Bacteria	Proteobacteria	Alphaproteobacteria	Rhodospirillales	Rhodospirillaceae	NA	0.667 ± 0.1	0.13 ± 0.03	0.00092697
	With straw	155	Bacteria	Proteobacteria	Alphaproteobacteria	Rhodospirillales	Rhodospirillaceae	NA	0.711 ± 0.353	0 ± 0	0.00725805
	With straw	177	Bacteria	Proteobacteria	Alphaproteobacteria	Rhodospirillales	Rhodospirillaceae	NA	0.089 ± 0.021	0.014 ± 0.003	0.00309591
	With straw	295	Bacteria	Proteobacteria	Alphaproteobacteria	Rhodospirillales	Rhodospirillaceae	NA	0.211 ± 0.034	0.002 ± 0.002	0.0176336
	With straw	965	Bacteria	Proteobacteria	Alphaproteobacteria	Rhodospirillales	Rhodospirillaceae	NA	0.073 ± 0.029	0 ± 0	0.0150449
	With straw	386	Bacteria	Proteobacteria	Alphaproteobacteria	Rhodospirillales	Rhodospirillaceae	Pelagibius	0.052 ± 0.049	0 ± 0	0.019997
	With straw	217	Bacteria	Proteobacteria	Alphaproteobacteria	Rhodospirillales	Rhodospirillaceae	Rhodocista	0.123 ± 0.038	0.002 ± 0.002	0.0160944
	With straw	288	Bacteria	Proteobacteria	Alphaproteobacteria	Rhodospirillales	Rhodospirillaceae	Rhodocista	0.285 ± 0.17	0.001 ± 0.001	0.012698
	With straw	454	Bacteria	Proteobacteria	Alphaproteobacteria	Rhodospirillales	Rhodospirillaceae	Rhodocista	0.152 ± 0.114	0 ± 0	0.0113371
	With straw	1133	Bacteria	Proteobacteria	Alphaproteobacteria	Rhodospirillales	Rhodospirillaceae	Rhodocista	0.043 ± 0.052	0.001 ± 0.002	0.0451527
	With straw	290	Bacteria	Proteobacteria	Alphaproteobacteria	Rhodospirillales	Rhodospirillaceae	Thalassobaculum	0.17 ± 0.071	0.002 ± 0.002	0.0188073
	With straw	603	Bacteria	Proteobacteria	Alphaproteobacteria	Rhodospirillales	Rhodospirillaceae	Thalassobaculum	0.091 ± 0.072	0 ± 0	0.0129222
	With straw	72	Bacteria	Proteobacteria	Alphaproteobacteria	Rhodospirillales	Rhodospirillales_Incertae_Sedis	Geminicoccus	0.159 ± 0.025	0 ± 0	0.0128379
	With straw	373	Bacteria	Proteobacteria	Alphaproteobacteria	Rickettsiales	Rickettsiales_Incertae_Sedis	Constrictibacter	0.095 ± 0.014	0 ± 0	0.0144516
	With straw	444	Bacteria	Proteobacteria	Alphaproteobacteria	Sphingomonadales	Ellin6055	NA	0.211 ± 0.096	0 ± 0	0.00943644
	With straw	9	Bacteria	Proteobacteria	Alphaproteobacteria	Sphingomonadales	Erythrobacteraceae	Altererythrobacter	6.397 ± 1.189	0.055 ± 0.048	0.0048729
	With straw	46	Bacteria	Proteobacteria	Alphaproteobacteria	Sphingomonadales	Erythrobacteraceae	Altererythrobacter	0.063 ± 0.024	0.005 ± 0.002	0.00459647
	With straw	63	Bacteria	Proteobacteria	Alphaproteobacteria	Sphingomonadales	Erythrobacteraceae	Altererythrobacter	0.068 ± 0.028	0.003 ± 0.003	0.0111731
	With straw	395	Bacteria	Proteobacteria	Alphaproteobacteria	Sphingomonadales	Erythrobacteraceae	Altererythrobacter	0.186 ± 0.152	0 ± 0	0.0104066
	With straw	1046	Bacteria	Proteobacteria	Alphaproteobacteria	Sphingomonadales	Erythrobacteraceae	Altererythrobacter	0.057 ± 0.033	0.001 ± 0.002	0.0291129
	With straw	120	Bacteria	Proteobacteria	Alphaproteobacteria	Sphingomonadales	Erythrobacteraceae	Erythrobacter	0.919 ± 0.828	0.001 ± 0.001	0.00777095
	With straw	80	Bacteria	Proteobacteria	Alphaproteobacteria	Sphingomonadales	JG34-KF-161	NA	1.075 ± 0.192	0.017 ± 0.015	0.0043103
	With straw	142	Bacteria	Proteobacteria	Alphaproteobacteria	Sphingomonadales	Sphingomonadaceae	Sphingomonas	0.05 ± 0.031	0 ± 0	0.0164199
	With straw	235	Bacteria	Proteobacteria	Alphaproteobacteria	Sphingomonadales	Sphingomonadaceae	Sphingomonas	0.188 ± 0.147	0.001 ± 0.002	0.0151769
	With straw	1185	Bacteria	Proteobacteria	Betaproteobacteria	Burkholderiales	Comamonadaceae	Azohydromonas	0.034 ± 0.051	0.001 ± 0.002	0.0906911
	With straw	825	Bacteria	Proteobacteria	Deltaproteobacteria	Bdellovibrionales	Bacteriovoracaceae	Peredibacter	0.111 ± 0.089	0 ± 0	0.0970967
	With straw	1490	Bacteria	Proteobacteria	Deltaproteobacteria	Myxococcales	Vulgatibacteraceae	Vulgatibacter	0.048 ± 0.055	0 ± 0	0.0208339
	With straw	1223	Bacteria	Proteobacteria	Gammaproteobacteria	NA	NA	NA	0.052 ± 0.06	0.003 ± 0.006	0.0847436
	With straw	88	Bacteria	Proteobacteria	Gammaproteobacteria	Pseudomonadales	Pseudomonadaceae	Azotobacter	0.108 ± 0.022	0.01 ± 0.004	0.00353108
	With straw	383	Bacteria	Proteobacteria	Gammaproteobacteria	Thiotrichales	Thiotrichaceae	Methylohalomonas	0.255 ± 0.132	0.01 ± 0.015	0.0355211
	With straw	435	Bacteria	Proteobacteria	Gammaproteobacteria	Thiotrichales	Thiotrichaceae	Methylohalomonas	0.162 ± 0.154	0 ± 0	0.0840555
	With straw	507	Bacteria	Proteobacteria	Gammaproteobacteria	Xanthomonadales	Xanthomonadaceae	Luteimonas	0.153 ± 0.181	0 ± 0	0.0130557
	With straw	128	Bacteria	Proteobacteria	Gammaproteobacteria	Xanthomonadales	Xanthomonadaceae	Lysobacter	0.044 ± 0.035	0.001 ± 0.002	0.0291318
	With straw	342	Bacteria	Proteobacteria	Gammaproteobacteria	Xanthomonadales	Xanthomonadaceae	Lysobacter	0.297 ± 0.062	0.047 ± 0.091	0.0759858
	With straw	36	Bacteria	Proteobacteria	Gammaproteobacteria	Xanthomonadales	Xanthomonadales_Incertae_Sedis	Steroidobacter	0.074 ± 0.032	0.033 ± 0.018	0.0815909
	With straw	23	Bacteria	Verrucomicrobia	Opitutae	Opitutales	Opitutaceae	Opitutus	0.193 ± 0.031	0 ± 0	0.0120103

## Sheet: Rhizosphere C+C vs C
SVs differentially abundant in the control rhizosphere samples with straw addition and in the control rhizosphere samples without straw addition. Results from ALDEx2.
p-values are from Welch's t-tests with Benjamini-Hochberg correction.
									Relative abundance (%) average ± SD
	More abundant in	SV#	Domain	Phylum	Class	Order	Family	Genus	With straw	No straw	corrected p
	No straw	765	Bacteria	Bacteroidetes	Sphingobacteriia	Sphingobacteriales	Chitinophagaceae	NA	0.013 ± 0.007	0.112 ± 0.04	0.0977281
	With straw	7	Bacteria	Firmicutes	Bacilli	Bacillales	Bacillaceae	Bacillus	1.179 ± 0.413	0.025 ± 0.011	0.0911726
	With straw	17	Bacteria	Firmicutes	Bacilli	Bacillales	Bacillaceae	NA	0.5 ± 0.099	0.027 ± 0.009	0.099064
	With straw	10	Bacteria	Firmicutes	Bacilli	Bacillales	NA	NA	1.315 ± 0.457	0.016 ± 0.006	0.0872638
	With straw	14	Bacteria	Firmicutes	Bacilli	Bacillales	Paenibacillaceae	Ammoniphilus	0.506 ± 0.129	0.031 ± 0.008	0.0828828
	With straw	1	Bacteria	Firmicutes	Bacilli	Bacillales	Planococcaceae	NA	3.157 ± 0.837	0.133 ± 0.128	0.0878866
	With straw	2	Bacteria	Firmicutes	Bacilli	Bacillales	Planococcaceae	NA	2.588 ± 0.848	0.119 ± 0.076	0.0946564

[truncated: 1 more sheets: Rhizosphere LS+C vs LS]
